# Supplementary material for: Healthcare graduate students' perceived control and preventive behavior for COVID-19 in Japan and the United States: A cross-sectional study
Source: Front Public Health. 2022 Oct 27;10:965897. doi: 10.3389/fpubh.2022.965897 (PMC9648134; doi:10.3389/fpubh.2022.965897)
Supplement: Supplementary file 5 [file Data_Sheet_1.XLS]

## Sheet: Covid-19 data for submission 20
covid1	covid2	covid3	covid4	covid5	covid6	covid7	covid8	covid9	covid10	covid11	covid12	covid13	covid14	covid15	covid16	covid17	control1	control2	control3	control4	control5	control6	control7	control8	control9	control10	phcs1	phcs2	phcs3	phcs4	phcs5	phcs6	phcs7	phcs8	Countriesfivecategories	Threecomparisongroups	Fourcomparisongroups	StudentStatus	Age	Sex	Height	Weight	BMI	Nationality	Religious	havereligiousbeliefs	Currentlyworking	lisence	Havelisence
3	3	3	2	1	3	2	2	3	3	2	3	3	3	3	3	3	5	5	5	5	5	5	2	3	3	5	5	1	3	5	5	5	3	5	#NULL!	1	1	0	#NULL!	#NULL!	172	53	17.9151	#NULL!	#NULL!	#NULL!	#NULL!	#NULL!	#NULL!
3	3	3	2	2	3	2	0	3	3	2	3	3	3	3	3	2	3	3	3	3	3	3	4	3	2	2	4	2	4	2	3	4	4	3	#NULL!	1	1	0	#NULL!	#NULL!	178	67	21.1463	#NULL!	#NULL!	#NULL!	#NULL!	#NULL!	#NULL!
3	3	3	3	3	3	2	1	3	3	2	3	3	2	3	2	2	3	4	3	4	2	3	2	4	4	4	4	2	2	4	4	2	2	4	#NULL!	1	1	0	#NULL!	#NULL!	#NULL!	#NULL!	#NULL!	#NULL!	#NULL!	#NULL!	#NULL!	#NULL!	#NULL!
3	3	3	3	2	3	2	2	3	3	3	3	3	2	3	2	3	1	3	1	1	2	1	4	4	3	4	2	2	2	2	2	4	4	4	#NULL!	1	1	0	#NULL!	#NULL!	#NULL!	#NULL!	#NULL!	#NULL!	#NULL!	#NULL!	#NULL!	#NULL!	#NULL!
3	3	3	3	2	3	3	3	3	3	3	3	3	1	3	3	3	3	3	3	3	1	3	1	5	3	3	4	1	3	2	2	3	4	3	#NULL!	1	1	0	#NULL!	#NULL!	167	53	19.0039	#NULL!	#NULL!	#NULL!	#NULL!	#NULL!	#NULL!
3	3	3	3	3	3	2	2	3	3	3	3	3	3	3	3	3	4	4	4	4	2	2	2	5	2	2	2	5	5	4	1	5	5	5	1	1	1	0	33	2	160	52	20.3125	1	6	0	1	3	1
3	3	3	1	1	3	1	1	3	2	1	2	2	2	1	3	1	3	3	1	1	5	1	5	5	1	1	4	3	4	4	4	4	3	4	1	1	1	0	45	2	164	52	19.3337	1	6	0	1	3	1
3	3	3	3	2	3	2	2	1	2	1	3	3	3	3	3	2	4	4	4	4	1	4	1	5	4	3	4	1	2	5	5	1	1	5	1	1	1	0	30	2	156.5	47	19.1897	1	6	0	1	3	1
3	3	3	3	3	3	2	1	3	3	2	3	3	2	3	2	2	1	2	1	4	2	1	2	4	3	2	4	1	2	4	4	2	3	4	1	1	1	0	42	2	160	55	21.4844	1	6	0	#NULL!	3	1
3	3	3	1	1	2	1	1	3	3	1	3	2	2	2	2	3	3	3	3	3	1	2	1	4	3	3	3	4	3	2	3	5	5	5	1	1	1	0	24	2	150	48	21.3333	1	6	0	1	3	1
3	3	3	3	3	3	3	2	3	3	3	3	3	3	3	3	2	3	4	3	4	4	3	3	5	3	3	2	4	3	3	3	3	2	3	1	1	1	0	35	2	160	51	19.9219	1	6	0	1	3	1
3	3	3	3	1	3	2	1	0	3	1	3	3	2	3	3	3	1	4	2	3	2	3	2	3	5	2	4	2	2	4	4	1	1	5	1	1	1	0	51	2	162	60	22.8624	1	1	1	1	3	1
3	3	3	2	2	3	1	1	1	3	2	3	3	3	3	3	2	4	4	4	4	2	4	2	4	3	2	4	2	3	4	4	2	2	2	1	1	1	0	36	2	165	65	23.8751	1	1	1	1	3	1
3	3	3	3	1	3	2	1	3	3	2	3	3	2	3	3	2	3	4	2	2	2	2	2	4	1	3	4	2	1	5	5	2	1	5	1	1	1	0	25	2	161	50	19.2894	1	6	0	1	3	1
3	2	3	3	2	2	2	2	2	3	3	3	2	2	3	2	2	4	3	3	4	2	2	3	4	4	4	5	1	1	5	5	1	1	5	1	1	1	0	61	2	165	50	18.3655	1	6	0	1	3	1
3	3	3	3	2	3	3	1	3	3	3	3	3	3	3	3	3	4	3	3	3	2	2	4	3	4	4	4	2	1	4	4	3	3	3	1	1	1	0	50	2	163	55	20.7008	1	6	0	1	3	1
3	3	3	3	3	3	3	1	2	1	2	3	3	2	1	3	2	3	3	3	3	4	2	3	4	2	3	4	2	2	4	4	2	2	4	1	1	1	0	33	2	157	55	22.3133	1	6	0	1	3	1
3	3	3	3	2	3	3	3	3	3	2	3	3	2	3	3	3	3	4	3	4	2	3	3	3	3	3	4	2	3	2	2	4	3	3	1	1	1	0	23	2	151	53	23.2446	1	6	0	0	#NULL!	#NULL!
3	3	3	2	2	3	3	2	2	3	2	3	3	1	3	3	3	3	4	2	4	2	3	3	5	5	4	4	4	4	3	3	2	2	4	1	1	1	0	55	2	160	54	21.0937	1	1	1	1	#NULL!	#NULL!
3	3	3	1	2	2	2	0	0	2	1	2	3	2	3	3	2	3	4	3	4	2	2	2	4	2	1	5	2	2	4	5	2	2	5	1	1	1	0	22	2	153	46	19.6506	1	6	0	1	3	1
3	3	3	3	3	3	3	2	3	3	3	3	3	2	2	3	3	4	4	4	3	2	1	3	4	3	3	4	2	2	5	4	1	1	5	1	1	1	0	55	2	152	52	22.5069	1	6	0	1	3	1
3	3	3	2	2	3	2	1	3	3	2	3	3	3	3	3	2	3	3	3	4	2	3	3	5	3	3	4	2	2	4	4	4	4	4	1	1	1	0	27	2	157	51	20.6905	1	6	0	1	3	1
3	3	3	3	3	3	2	1	3	3	3	3	3	2	1	2	3	1	1	1	2	4	3	2	4	3	4	4	2	3	3	3	2	2	4	1	1	1	0	39	2	156	40	16.4366	1	3	1	1	3	1
3	3	3	3	2	3	3	2	3	3	0	3	2	2	3	3	1	4	5	4	5	1	2	1	5	3	2	5	2	4	4	4	2	3	4	1	1	1	0	46	1	174	81	26.7539	1	6	0	1	3	1
3	3	3	3	3	3	2	2	3	3	2	3	3	3	3	3	3	4	4	4	4	4	2	3	4	4	3	5	2	2	4	4	2	2	4	1	1	1	0	23	2	161	49	18.9036	1	6	0	1	3	1
3	3	3	3	2	3	3	3	3	3	2	3	3	3	3	3	3	2	3	2	3	2	2	2	5	2	4	3	3	4	3	3	2	2	4	1	1	1	0	29	2	158	#NULL!	#NULL!	1	6	0	1	3	1
3	3	3	2	1	3	2	2	3	0	0	1	0	0	2	2	1	3	3	3	3	3	3	3	3	3	3	3	3	3	3	3	3	3	3	1	1	1	0	24	2	158	60	24.0346	1	6	0	1	3	1
3	3	3	3	1	3	2	1	2	3	3	3	3	3	3	3	2	3	2	2	3	4	1	4	5	3	3	2	4	2	4	3	4	4	2	1	1	1	0	50	2	156	50	20.5457	1	6	0	1	3	1
3	3	3	3	3	3	3	2	3	3	3	3	3	3	3	3	3	3	3	3	3	4	3	3	3	3	3	4	4	4	3	3	4	4	3	1	1	1	0	52	2	155	52	21.6441	1	6	0	1	3	1
3	3	3	3	3	3	3	3	3	3	3	3	3	3	3	3	3	2	4	2	4	2	4	2	4	3	4	4	1	3	4	4	3	4	3	1	1	1	0	52	2	154	50	21.0828	1	6	0	1	3	1
3	3	3	3	1	3	3	1	3	3	2	3	3	3	3	3	3	4	3	4	4	1	1	1	5	2	3	2	3	4	3	2	4	3	2	1	1	1	0	22	2	165.7	46.6	16.9723	1	6	0	0	3	1
3	3	3	1	2	3	3	1	3	3	3	3	3	3	1	3	3	1	3	1	3	2	4	2	3	4	4	5	2	1	2	2	5	5	3	1	1	1	0	22	2	153	51	21.7865	1	6	0	0	3	1
3	3	3	2	3	3	2	1	1	3	3	2	1	1	3	2	2	2	3	2	4	2	1	1	4	3	4	4	1	1	2	2	4	4	3	1	1	1	0	42	2	156.4	59	24.1201	1	6	0	1	3	1
3	3	3	0	3	3	1	0	3	3	3	2	3	1	3	2	3	1	2	1	2	1	1	5	1	4	4	4	1	2	4	4	2	2	4	1	1	1	0	30	1	175	80	26.1224	1	6	0	1	3	1
3	3	3	3	2	3	2	1	3	3	1	3	3	1	2	2	3	2	3	2	3	1	3	1	5	4	4	5	2	2	4	3	2	2	5	1	1	1	0	25	2	154	52	21.9261	1	3	1	1	3	1
3	3	3	2	1	3	2	1	0	3	3	3	3	2	3	2	3	2	3	2	3	1	4	2	4	4	4	4	2	3	4	3	3	3	4	1	1	1	0	38	2	154	40	16.8663	1	1	1	1	3	1
3	3	3	3	3	2	3	1	2	3	3	3	3	2	3	3	3	4	4	3	4	1	3	2	5	4	4	5	1	1	4	4	1	1	5	1	1	1	0	53	2	155	55	22.8928	1	1	1	1	3	1
3	3	3	2	2	3	3	1	3	3	2	3	3	2	2	1	2	3	1	1	1	3	1	3	2	3	2	2	4	4	4	2	5	5	1	1	1	1	0	27	2	155	44	18.3143	1	1	1	1	3	1
3	2	3	1	2	2	2	1	3	3	1	2	2	1	2	1	2	3	4	3	4	1	1	1	5	2	2	4	2	2	4	4	2	2	4	1	1	1	0	23	2	163	46	17.3134	1	3	1	0	3	1
3	3	3	1	2	2	2	0	3	3	0	2	1	0	2	2	2	3	4	2	4	4	2	4	4	2	2	5	1	1	5	5	4	4	4	1	1	1	0	24	2	164.9	70	25.7429	1	1	1	1	3	1
3	3	3	3	2	3	2	1	1	3	3	3	3	3	2	3	2	3	4	3	4	2	3	2	4	4	5	4	2	2	4	4	2	2	4	1	1	1	0	42	2	154.5	51	21.3655	1	1	1	1	3	1
3	3	2	2	1	3	2	1	2	3	1	2	1	2	1	0	1	2	4	2	4	4	3	2	5	5	4	2	2	2	2	2	4	4	2	1	1	1	0	22	2	154	53	22.3478	1	3	1	0	3	1
3	3	3	1	3	3	2	0	3	3	1	2	2	3	1	2	2	4	4	3	4	2	4	2	3	2	2	5	2	4	4	2	4	4	2	1	1	1	0	22	2	162	48	18.2899	1	6	0	1	3	1
3	3	3	3	3	3	3	2	3	3	3	3	3	3	3	3	3	3	3	3	4	3	4	2	4	4	4	5	1	1	5	5	1	1	5	1	1	1	0	52	2	157	49	19.8791	1	2	1	1	3	1
3	3	3	1	2	3	2	1	1	3	1	3	2	2	3	2	2	2	3	2	3	2	2	3	2	2	3	4	2	2	4	3	4	3	4	1	1	1	0	23	2	163	54	20.3244	1	6	0	0	3	1
3	3	3	2	3	3	2	2	3	3	1	3	3	2	3	3	3	3	3	2	3	1	1	5	2	3	1	4	1	1	3	4	3	5	1	1	1	1	0	46	2	152	48	20.7756	1	3	1	#NULL!	3	1
3	3	3	2	2	3	3	3	3	3	3	3	3	2	1	3	2	1	1	1	1	4	1	5	3	1	4	4	3	1	3	4	3	3	4	1	1	1	0	40	2	160	45	17.5781	1	1	1	1	3	1
3	2	3	2	1	3	1	0	0	3	3	3	3	2	3	3	3	3	4	3	4	2	4	1	5	4	4	5	2	1	5	5	5	3	4	1	1	1	0	44	2	153	58	24.7768	1	1	1	1	3	1
3	3	3	3	3	3	3	2	3	3	3	3	3	3	3	3	3	3	4	3	3	2	2	4	4	4	3	4	2	4	4	4	3	3	4	1	1	1	0	43	2	158	45	18.026	1	6	0	1	3	1
3	3	3	2	3	3	2	1	3	3	2	3	3	3	2	2	3	3	3	3	3	2	3	2	4	2	3	4	2	2	4	4	3	3	4	1	1	1	0	28	2	162	55	20.9572	1	6	0	#NULL!	3	1
3	3	3	2	0	2	0	0	3	3	1	2	3	0	3	2	3	1	3	2	3	2	2	3	4	3	3	1	3	2	1	1	5	5	1	1	1	1	0	26	2	151	64	28.0689	1	6	0	#NULL!	3	1
3	3	3	3	3	3	3	3	3	3	3	3	3	3	3	3	3	3	3	3	3	3	3	3	3	3	3	4	2	3	4	4	3	3	4	1	1	1	0	36	2	153	50	21.3593	1	6	0	1	3	1
3	3	3	3	1	3	2	2	0	2	3	3	3	2	3	3	3	3	4	3	3	1	2	1	4	1	4	4	1	2	4	4	1	1	5	1	1	1	0	30	2	163	53	19.9481	1	6	0	1	3	1
3	3	3	2	3	2	2	0	3	3	1	3	2	2	1	3	3	2	4	2	4	2	2	3	3	3	4	4	2	2	4	4	2	2	4	1	1	1	0	39	2	163	60	22.5827	1	6	0	1	3	1
3	3	3	2	2	3	3	1	3	3	3	3	3	2	3	3	2	2	2	2	2	2	2	1	4	3	3	5	2	2	2	4	2	3	4	1	1	1	0	34	#NULL!	157	68	27.5873	1	6	0	0	3	1
3	3	3	2	3	3	2	2	0	3	3	3	3	2	3	3	3	1	1	1	4	3	3	3	3	4	4	4	2	1	4	4	2	2	4	1	1	1	0	45	2	156	48	19.7239	1	6	0	1	3	1
3	3	3	1	2	1	0	0	0	3	1	3	3	3	1	2	2	2	2	2	2	4	4	1	4	3	5	5	1	1	5	5	1	1	5	1	1	1	0	33	1	182	67	20.227	1	6	0	0	3	1
3	3	3	1	2	3	2	1	3	3	2	3	2	2	2	3	3	3	3	3	3	2	3	2	4	3	2	4	2	2	4	4	2	2	4	1	1	1	0	60	2	148	46	21.0007	1	6	0	1	3	1
3	3	3	3	2	3	2	1	3	3	3	3	3	3	3	3	3	4	4	4	4	2	4	2	4	4	4	4	2	2	4	4	2	2	4	1	1	1	0	22	2	154	41	17.2879	1	6	0	1	3	1
3	3	3	2	3	3	3	2	3	3	2	3	3	2	3	2	3	3	3	3	3	3	3	3	4	3	3	4	3	4	4	4	2	2	4	1	1	1	0	28	2	151	48	21.0517	1	6	0	1	3	1
3	2	3	2	2	3	3	0	3	3	1	2	2	1	1	1	2	3	3	3	3	2	2	4	2	3	4	4	3	2	2	2	4	5	3	1	1	1	0	38	1	167	70	25.0995	1	6	0	1	3	1
3	3	3	3	3	3	3	1	3	3	2	3	2	2	3	3	2	2	2	2	2	3	1	3	5	2	2	4	2	2	4	4	2	2	4	1	1	1	0	33	2	161	52	20.061	1	6	0	0	3	1
3	1	3	2	3	3	2	2	2	3	3	3	3	3	3	3	3	3	4	2	4	2	3	2	4	3	2	2	4	4	2	2	4	4	2	1	1	1	0	44	2	160	58	22.6562	1	6	0	1	#NULL!	#NULL!
3	3	3	3	2	3	2	1	3	3	2	3	3	1	3	3	2	4	4	4	4	4	4	1	5	2	3	3	3	3	3	4	4	4	3	1	1	1	0	29	2	160	53	20.7031	1	6	0	#NULL!	3	1
3	0	3	1	1	2	2	0	3	3	1	3	3	1	3	3	3	1	4	1	4	4	5	2	5	5	4	4	1	1	4	3	3	4	5	1	1	1	0	24	2	161	64	24.6904	1	1	1	0	3	1
3	3	3	2	1	3	2	2	2	3	2	3	3	2	3	2	2	2	4	3	4	2	3	2	4	4	2	4	2	2	3	4	4	4	3	1	1	1	0	44	2	156	60	24.6548	1	1	1	1	3	1
3	2	3	2	1	3	3	0	3	3	3	3	3	2	3	2	3	2	2	2	3	2	4	2	5	4	4	4	1	2	3	5	4	2	5	1	1	1	0	22	2	154	45	18.9745	1	6	0	1	3	1
3	3	3	3	3	3	3	1	3	3	3	3	3	3	1	3	3	4	4	3	4	2	4	2	5	4	4	5	1	2	5	5	2	2	5	1	1	1	0	47	2	153	53	22.6409	1	2	1	1	3	1
3	3	3	2	1	3	1	0	0	3	0	2	3	1	1	3	2	3	3	1	3	1	1	3	5	3	4	5	1	2	3	5	4	4	4	1	1	1	0	41	1	165	56	20.5693	1	6	0	#NULL!	3	1
3	3	3	3	3	3	2	2	2	3	2	1	2	1	2	2	2	3	3	3	3	3	3	4	2	3	2	4	2	4	3	4	2	3	4	1	1	1	0	40	1	175	62	20.2449	1	6	0	1	3	1
3	3	3	3	2	2	2	2	1	3	2	2	3	2	3	3	3	3	3	3	3	2	3	2	4	3	4	4	4	3	4	4	4	3	2	1	1	1	0	41	2	168	54	19.1327	1	6	0	1	3	1
3	3	3	2	2	3	3	0	3	3	0	2	2	2	3	3	3	4	3	4	4	2	2	1	5	2	5	4	2	2	4	5	1	4	4	1	1	1	0	33	2	163	51	19.1953	1	6	0	1	3	1
3	3	3	3	2	3	2	1	3	3	3	3	3	3	1	2	3	3	3	1	1	3	2	4	3	2	2	5	1	1	4	4	2	3	4	1	1	1	0	38	2	163	55	20.7008	1	#NULL!	#NULL!	1	3	1
3	3	3	3	2	3	2	1	3	3	2	3	3	3	3	2	2	3	4	2	3	2	2	4	3	4	4	5	1	1	4	5	4	4	3	1	1	1	0	31	2	155	43	17.898	1	6	0	1	3	1
3	3	3	3	2	3	3	3	3	3	0	3	3	2	3	2	2	4	4	4	4	2	1	1	5	2	1	3	3	3	3	3	3	3	3	1	1	1	0	39	1	172	63	21.2953	1	6	0	#NULL!	3	1
3	3	3	3	3	3	2	2	3	2	1	2	2	2	3	2	2	3	3	3	3	3	3	3	3	1	2	3	5	4	4	4	3	2	4	1	1	1	0	25	2	162	52	19.8141	1	1	1	1	3	1
3	3	3	2	2	2	1	1	0	3	1	3	3	1	1	2	2	4	3	4	3	1	1	4	4	2	2	4	2	2	3	2	3	4	5	1	1	1	0	36	2	146	47	22.0492	1	6	0	0	3	1
3	3	3	3	2	3	2	2	3	3	3	3	3	3	3	3	2	4	4	2	4	2	4	3	4	2	3	4	1	2	3	3	3	4	4	1	1	1	0	36	2	167	56	20.0796	1	6	0	1	3	1
3	1	3	3	2	2	2	1	3	3	2	3	3	2	3	3	3	2	3	2	3	4	2	3	3	3	3	3	3	3	3	2	4	4	3	1	1	1	0	27	2	156	56	23.0112	1	6	0	1	3	1
3	3	3	3	3	3	2	1	3	3	3	3	3	3	3	3	3	4	4	3	4	2	4	1	5	5	4	5	1	2	4	5	2	1	5	1	1	1	0	47	2	156	51	20.9566	1	3	1	1	3	1
3	3	3	2	2	3	3	2	1	3	2	3	3	2	3	3	3	4	4	4	5	2	3	2	4	4	4	4	2	2	5	5	2	4	5	1	1	1	0	22	2	150	43	19.1111	1	3	1	1	3	1
3	3	3	3	3	3	2	0	0	3	3	3	3	2	3	2	3	1	1	1	2	1	4	2	4	1	3	2	2	1	1	1	4	3	3	1	1	1	0	35	2	158	55	22.0317	1	6	0	1	3	1
3	3	3	2	2	3	2	1	3	3	1	3	2	1	2	2	2	3	3	2	2	3	2	2	4	2	3	4	2	2	4	4	2	2	5	1	1	1	0	27	2	172	54	18.2531	1	1	1	1	3	1
3	3	3	3	1	3	3	2	3	3	1	2	3	1	2	2	1	2	2	1	1	3	2	2	4	1	4	3	2	4	3	2	4	4	3	1	1	1	0	#NULL!	2	#NULL!	#NULL!	#NULL!	1	1	1	#NULL!	3	1
3	3	3	3	3	3	3	3	3	3	3	3	3	3	3	3	3	5	5	4	4	3	3	3	3	3	4	5	2	1	4	4	2	3	4	1	1	1	0	27	2	156	58	23.833	1	6	0	1	3	1
3	2	3	2	3	3	2	2	0	2	2	3	2	2	3	2	2	3	1	3	4	2	3	4	4	2	2	4	4	4	3	4	2	2	5	1	1	1	0	30	2	163	50	18.8189	1	6	0	0	3	1
3	3	3	2	3	3	2	1	1	3	2	2	3	1	2	2	3	3	4	2	4	2	4	2	4	4	4	4	1	2	2	3	4	4	4	1	1	1	0	#NULL!	2	#NULL!	#NULL!	#NULL!	1	6	0	1	3	1
3	3	3	3	3	3	3	3	3	3	3	3	3	3	3	2	2	1	1	2	2	3	1	4	4	3	3	3	5	4	1	1	4	4	2	1	1	1	0	38	2	156	55	22.6003	1	1	1	0	3	1
3	3	3	1	2	3	3	1	2	3	3	3	3	2	2	3	3	3	4	3	4	2	3	2	4	3	4	2	2	2	4	3	4	3	2	1	1	1	0	44	2	156	64	26.2985	1	6	0	1	3	1
3	3	3	3	2	3	1	1	1	3	3	3	3	2	3	3	3	3	3	3	4	2	3	2	4	4	5	4	2	2	5	4	2	2	5	1	1	1	0	50	2	160	56	21.875	1	1	1	0	3	1
3	3	3	3	2	3	2	2	3	3	3	3	3	3	3	3	3	4	5	3	4	1	2	2	4	4	3	4	2	2	3	3	2	2	4	1	1	1	0	28	2	162	48	18.2899	1	6	0	#NULL!	3	1
3	3	3	2	3	3	2	1	1	3	3	3	3	3	3	3	3	2	2	2	2	3	4	2	4	3	5	4	2	4	2	2	4	4	2	1	1	1	0	30	2	159	48.5	19.1844	1	1	1	#NULL!	3	1
3	3	3	1	3	3	3	1	3	3	3	3	3	3	3	3	3	3	4	3	4	2	3	2	5	4	4	4	1	1	4	3	3	3	2	1	1	1	0	48	2	153	52	22.2137	1	6	0	1	3	1
3	3	3	2	3	3	2	1	2	2	2	2	3	2	3	2	2	1	3	2	2	4	3	3	4	3	4	2	4	2	2	2	3	3	3	1	1	1	0	47	2	165	50	18.3655	1	6	0	1	3	1
3	2	2	0	0	1	2	0	2	3	2	3	3	2	2	2	2	3	3	3	3	2	3	2	3	3	3	4	3	2	4	2	4	4	3	1	1	1	0	22	2	152	58	25.1039	1	3	1	1	3	1
3	3	3	3	3	3	3	3	3	3	3	3	3	3	2	3	3	3	3	3	3	4	2	3	3	2	2	4	3	2	3	3	3	2	3	1	1	1	0	41	2	165	50	18.3655	1	6	0	1	3	1
3	3	3	2	3	3	2	2	3	3	1	3	3	2	3	2	3	3	3	3	3	2	3	2	5	4	4	3	4	4	4	3	4	4	4	1	1	1	0	28	1	168	90	31.8878	1	6	0	#NULL!	3	1
3	1	3	2	1	2	2	1	3	3	3	3	3	3	3	3	3	1	1	1	2	1	1	1	4	1	1	3	3	2	2	2	5	5	3	1	1	1	0	29	2	163	43	16.1843	1	6	0	1	3	1
3	3	3	2	2	2	2	1	3	3	0	2	3	2	2	3	3	4	4	4	4	1	3	4	4	4	1	1	5	5	2	1	2	5	5	1	1	1	0	39	2	#NULL!	#NULL!	#NULL!	1	6	0	1	3	1
3	3	3	1	2	3	1	2	1	2	2	3	3	2	2	2	3	4	4	4	4	2	3	2	4	3	4	3	1	1	3	3	4	5	4	1	1	1	0	23	2	164	56	20.8209	1	6	0	0	3	1
3	3	3	2	3	3	2	2	3	3	1	2	2	2	1	2	2	3	3	3	3	2	3	4	4	2	2	4	2	3	2	2	4	4	2	1	1	1	0	39	2	155	62	25.8065	1	6	0	1	3	1
3	2	3	1	2	2	2	1	1	3	2	2	2	3	3	2	2	3	4	2	4	2	2	2	4	3	2	2	2	2	2	2	4	4	2	1	1	1	0	32	2	162	56	21.3382	1	6	0	1	3	1
3	3	3	1	2	3	3	1	3	3	0	3	2	2	1	2	2	3	3	3	3	4	2	3	4	3	3	4	2	3	4	4	3	3	4	1	1	1	0	37	2	155	50	20.8117	1	6	0	1	3	1
3	3	3	2	3	3	2	0	3	3	2	3	2	3	0	2	2	3	4	4	4	2	3	3	4	4	4	5	1	2	4	4	2	3	4	1	1	1	0	30	2	158	52	20.83	1	6	0	#NULL!	3	1
3	3	3	2	2	2	3	1	0	3	3	3	3	3	3	3	3	2	2	2	2	2	3	4	3	4	4	5	1	2	4	4	4	3	4	1	1	1	0	#NULL!	2	160	#NULL!	#NULL!	1	6	0	1	3	1
3	3	3	3	2	3	3	2	3	3	2	3	3	1	3	2	3	3	2	2	3	2	4	2	4	3	4	5	1	2	5	5	2	2	5	1	1	1	0	22	2	169	52	18.2066	1	6	0	0	3	1
3	3	3	3	3	3	3	1	2	3	3	3	1	2	2	2	3	3	4	2	2	1	1	4	4	3	2	4	2	2	3	3	4	4	5	1	1	1	0	41	2	152	67	28.9993	1	#NULL!	#NULL!	1	3	1
3	3	3	2	2	3	3	2	3	3	3	3	3	2	3	3	3	1	4	1	4	2	2	2	4	2	4	4	1	4	4	5	2	2	3	1	1	1	0	41	2	163	57	21.4536	1	6	0	1	3	1
3	3	3	1	2	2	2	0	3	2	2	3	2	2	2	2	2	3	4	3	4	2	3	2	5	3	4	4	1	2	4	4	2	2	4	1	1	1	0	23	2	156	50	20.5457	1	6	0	0	3	1
3	3	3	2	0	2	2	0	3	3	2	3	3	2	3	3	2	1	3	1	1	2	2	4	2	2	2	5	2	3	3	4	2	4	2	1	1	1	0	39	2	158	49	19.6283	1	1	1	1	3	1
3	3	3	3	3	3	3	0	3	3	1	3	3	3	3	3	3	2	2	2	2	2	2	2	4	2	2	4	2	1	2	2	4	4	2	1	1	1	0	41	2	167	53	19.0039	1	1	1	1	3	1
3	2	3	0	0	2	2	0	1	3	0	2	3	1	3	3	3	2	3	2	3	2	2	3	5	4	4	4	1	3	4	4	3	4	3	1	1	1	0	34	2	161	43	16.5889	1	6	0	0	3	1
3	3	3	2	3	3	3	2	3	3	3	2	3	2	2	2	2	5	5	2	2	2	2	2	4	5	5	5	1	1	3	3	3	3	4	1	1	1	0	39	2	160	58	22.6562	1	6	0	1	3	1
3	3	3	2	3	3	3	2	2	3	1	3	3	3	3	2	3	3	3	3	4	2	4	2	4	4	4	5	1	5	4	4	1	2	4	1	1	1	0	34	2	155	43	17.898	1	1	1	1	3	1
3	2	3	1	0	2	2	0	2	3	1	2	2	2	3	3	2	4	5	3	4	3	4	3	4	3	4	2	3	3	3	2	4	4	2	1	1	1	0	23	2	146	42	19.7035	1	6	0	0	5	1
3	3	3	2	2	3	2	1	2	3	3	3	3	3	3	3	2	2	3	3	3	3	3	2	3	3	4	4	2	2	3	3	3	2	4	1	1	1	0	31	2	177	78	24.8971	1	6	0	1	3	1
3	3	3	3	1	3	3	1	3	2	1	3	3	3	2	3	2	2	2	2	2	4	1	2	5	4	4	4	2	4	4	4	2	2	4	1	1	1	0	24	2	173	80	26.7299	1	6	0	1	6	0
3	3	3	3	1	3	3	2	3	3	3	3	3	3	3	3	3	3	3	3	3	3	4	3	4	4	3	4	1	2	5	4	2	2	5	1	1	1	0	44	2	173	60	20.0474	1	6	0	1	1	1
3	2	3	2	1	2	1	1	1	2	1	2	2	2	2	2	2	3	3	3	4	1	1	3	5	3	2	4	3	4	3	3	2	2	2	1	1	1	0	27	2	170	66	22.8374	1	6	0	1	1	1
3	3	3	3	1	3	2	0	3	3	2	3	3	3	3	3	3	3	3	3	3	3	3	2	4	3	3	5	1	1	5	4	4	5	3	1	1	1	0	23	2	161	57	21.9899	1	1	1	0	6	0
3	3	3	2	2	3	2	1	1	3	3	3	3	0	3	3	2	1	1	1	1	3	1	4	4	3	2	2	4	4	2	2	4	4	3	1	1	1	0	26	1	165	70	25.7117	1	1	1	1	3	1
3	3	3	3	2	3	2	1	1	3	2	3	3	2	3	2	3	2	4	2	4	1	2	2	4	2	2	2	4	2	2	1	5	5	2	1	1	1	0	41	2	160	64	25	1	1	1	1	3	1
3	3	3	3	2	3	2	1	3	3	2	3	3	1	3	1	2	2	2	2	2	3	2	4	4	3	3	5	1	2	5	4	2	2	3	1	1	1	0	46	2	170	80	27.6817	1	1	1	#NULL!	3	1
3	3	3	3	3	3	2	1	2	3	3	3	3	2	3	3	3	2	2	2	2	3	3	2	4	2	3	2	4	4	3	3	4	4	4	1	1	1	0	30	2	160	60	23.4375	1	6	0	0	3	1
3	3	3	3	2	3	3	2	3	3	3	3	3	2	2	3	3	2	2	2	2	3	2	2	3	2	2	2	4	2	4	4	2	2	4	1	1	1	0	23	2	157	67	27.1816	1	6	0	0	3	1
3	3	3	3	3	3	3	1	3	3	3	3	3	3	3	3	3	1	2	1	2	4	2	4	4	4	2	4	2	2	4	4	4	2	4	1	1	1	0	32	2	170	75	25.9516	1	3	1	1	3	1
3	3	3	2	1	2	2	1	3	2	3	3	3	2	2	3	2	2	3	2	3	2	2	2	3	3	2	4	2	4	4	3	4	4	2	1	1	1	0	#NULL!	2	165	73.5	26.9972	1	1	1	1	3	1
3	3	3	2	1	3	2	0	3	3	2	3	2	2	3	3	2	1	1	4	4	2	2	2	4	3	3	5	1	2	4	4	3	3	4	1	1	1	0	28	1	167	55	19.721	1	#NULL!	#NULL!	1	3	1
3	3	3	2	2	3	1	0	1	3	0	3	3	0	3	3	3	1	1	1	1	3	3	1	5	5	5	5	1	1	4	4	3	3	5	1	1	1	0	37	2	153	47	20.0777	1	6	0	#NULL!	3	1
3	3	3	2	1	3	2	0	3	3	2	3	3	2	2	3	3	2	2	2	3	3	3	3	4	3	4	4	2	3	4	3	3	3	3	1	1	1	0	37	2	164	58	21.5645	1	6	0	1	3	1
3	3	3	3	3	3	3	1	3	3	2	3	3	3	3	3	3	2	3	2	3	2	2	2	4	4	4	4	2	1	4	4	2	2	4	1	1	1	0	40	2	152	45	19.4771	1	6	0	1	#NULL!	#NULL!
3	2	3	1	0	2	3	1	3	3	3	3	3	2	3	3	3	3	4	3	4	3	3	2	4	3	4	4	2	2	4	4	2	2	4	1	1	1	0	47	2	156	55	22.6003	1	6	0	1	#NULL!	#NULL!
3	3	3	3	3	3	3	2	3	3	3	3	3	2	3	3	3	3	4	3	4	3	2	2	5	4	4	4	2	1	4	4	2	2	4	1	1	1	0	36	2	183	96	28.6661	1	6	0	1	3	1
3	3	3	1	1	3	2	0	0	3	2	3	3	3	2	3	2	3	3	4	3	5	2	5	3	2	1	4	3	1	2	2	5	4	4	1	1	1	0	34	2	152	43	18.6115	1	6	0	1	3	1
3	3	3	3	0	3	3	0	0	3	2	3	3	2	3	3	3	4	4	1	1	5	3	5	4	4	5	5	3	1	4	4	4	3	5	1	1	1	0	46	2	158	55	22.0317	1	1	1	1	3	1
3	3	3	3	2	3	2	0	2	3	0	3	1	2	0	3	2	3	3	3	3	3	2	4	3	3	2	4	2	2	4	4	3	2	3	1	1	1	0	#NULL!	1	161	65	25.0762	1	3	1	1	3	1
3	3	3	2	2	3	1	0	3	3	1	1	3	1	1	2	2	4	5	4	5	1	2	5	5	1	1	4	1	2	5	5	2	2	4	1	1	1	0	32	2	161	60	23.1473	1	6	0	1	3	1
3	3	3	3	3	3	3	3	3	3	3	3	3	3	3	3	3	4	4	2	2	1	1	2	4	2	1	4	3	1	4	4	2	4	4	1	1	1	0	33	2	157	50	20.2848	1	6	0	#NULL!	3	1
3	3	3	2	2	3	2	1	3	2	3	3	3	2	3	2	2	2	2	2	2	1	2	3	5	3	2	4	4	4	4	4	2	2	4	1	1	1	0	37	2	154	50	21.0828	1	6	0	1	3	1
3	3	3	2	1	2	2	0	0	2	1	2	2	2	2	1	2	3	3	2	2	2	2	3	4	4	3	5	1	1	4	4	2	2	4	1	1	1	0	44	2	156	49	20.1348	1	1	1	1	3	1
3	3	3	2	3	3	2	1	3	3	2	3	3	2	2	3	2	2	5	2	5	1	2	1	5	3	3	4	3	3	3	3	3	4	4	1	1	1	0	31	2	156	47.5	19.5184	1	6	0	1	3	1
3	3	3	2	2	3	2	0	3	3	2	2	2	2	3	3	3	3	4	3	4	3	4	2	4	5	4	4	2	2	4	4	2	3	4	1	1	1	0	46	2	175	63	20.5714	1	6	0	1	3	1
3	3	3	3	1	2	2	0	3	3	1	3	2	1	3	3	2	1	1	1	1	1	2	1	5	3	2	5	1	2	5	5	3	2	5	1	1	1	0	43	2	159	54	21.3599	1	2	1	0	3	1
3	3	3	2	3	2	2	1	2	3	3	2	2	2	2	3	2	3	4	3	3	2	4	2	3	3	3	3	2	3	3	3	2	3	3	1	1	1	0	37	2	155	45	18.7305	1	6	0	1	3	1
3	3	3	2	2	3	2	1	3	3	1	3	3	2	3	3	3	3	3	3	3	2	3	4	4	1	2	4	4	3	4	4	2	2	5	1	1	1	0	39	2	160	47	18.3594	1	1	1	1	3	1
3	3	3	3	1	3	3	2	3	3	3	3	3	2	3	3	3	2	3	2	3	2	3	2	3	4	4	4	1	2	4	4	2	2	5	1	1	1	0	31	2	151	45	19.736	1	6	0	1	3	1
3	0	3	2	1	2	2	0	2	3	1	2	2	2	3	2	3	3	3	3	3	3	3	3	3	3	3	4	1	1	5	5	1	1	5	1	1	1	0	38	1	158	60	24.0346	1	6	0	1	3	1
3	3	3	3	2	2	2	1	3	3	1	2	2	2	3	2	3	3	4	3	4	4	4	4	2	2	4	5	1	2	4	4	4	4	2	1	1	1	0	40	2	159	42	16.6133	1	2	1	1	3	1
3	3	3	2	2	3	2	1	3	3	3	2	3	2	3	3	3	2	4	2	3	3	1	2	4	4	3	4	2	3	4	5	2	2	5	1	1	1	0	33	2	164	70	26.0262	1	6	0	#NULL!	3	1
3	3	3	3	1	3	2	2	2	3	2	2	3	2	2	2	2	2	2	2	2	2	2	4	2	4	4	5	1	4	2	4	2	4	4	1	1	1	0	36	2	#NULL!	19	#NULL!	1	6	0	#NULL!	3	1
3	3	3	3	3	3	2	1	1	3	3	3	3	3	2	3	3	4	4	4	4	2	3	2	5	2	2	4	4	4	4	3	4	4	4	1	1	1	0	#NULL!	2	165	52	19.1001	1	6	0	#NULL!	3	1
3	3	3	3	2	3	1	1	3	3	1	3	2	3	0	3	3	3	4	2	4	2	2	2	4	4	4	4	1	1	5	5	1	5	5	1	1	1	0	28	2	158	50	20.0288	1	6	0	1	3	1
3	3	3	2	2	3	3	2	3	3	3	3	3	2	3	3	3	2	2	1	1	4	3	4	1	2	4	3	4	4	4	3	5	4	4	1	1	1	0	24	2	166	57	20.6852	1	6	0	1	6	0
3	3	3	2	1	3	2	1	3	3	3	3	3	2	3	2	3	3	3	2	4	4	3	2	4	3	4	4	2	4	4	4	3	4	4	1	1	1	0	24	1	153	46	19.6506	1	6	0	1	6	0
3	3	3	2	2	3	2	2	3	3	3	3	3	3	2	3	3	4	4	4	4	4	4	4	5	4	4	5	1	2	4	4	4	4	2	1	1	1	0	22	2	163	54	20.3244	1	1	1	1	5	1
3	2	3	2	3	3	3	0	3	3	2	2	3	2	2	3	3	3	4	4	4	2	4	1	4	4	4	5	1	1	5	4	1	1	5	1	1	1	0	23	2	151	48	21.0517	1	6	0	0	#NULL!	1
3	3	3	3	2	3	3	2	3	3	3	3	3	2	3	2	2	1	2	1	3	4	1	3	4	3	2	4	3	3	4	1	5	5	4	1	1	1	0	24	1	158	47	18.8271	1	1	1	0	6	0
3	3	3	3	3	3	1	1	0	3	3	3	3	3	3	3	0	5	5	5	5	2	3	2	3	1	4	4	4	5	2	3	5	5	2	1	1	1	0	24	1	#NULL!	#NULL!	#NULL!	1	1	1	0	6	0
3	3	3	3	3	3	2	2	3	3	3	3	3	3	2	3	3	3	3	1	2	2	1	3	5	3	1	2	5	4	1	2	5	5	4	1	1	1	0	23	1	165	57	20.9366	1	6	0	0	5	1
2	3	3	3	0	3	2	1	1	3	3	3	3	3	3	2	0	1	1	1	1	1	2	5	5	3	5	5	1	5	5	5	1	1	5	1	1	1	0	35	1	157	50	20.2848	1	1	1	1	5	1
3	3	3	3	0	3	2	0	3	3	0	1	2	0	1	2	1	3	3	3	4	1	1	2	5	3	1	4	2	2	2	1	5	5	3	1	1	1	0	24	1	159	60	23.7332	1	6	0	0	6	0
3	3	3	3	3	2	1	1	3	3	1	3	2	1	2	3	1	3	2	4	2	4	4	2	4	4	4	5	2	2	4	4	2	2	5	1	1	1	0	22	2	156	#NULL!	#NULL!	1	1	1	1	5	1
3	3	3	3	2	3	2	3	3	3	2	3	3	3	3	3	3	3	3	3	3	1	3	1	5	3	2	4	2	2	4	4	2	2	4	1	1	1	0	26	2	161	50	19.2894	1	6	0	0	6	0
3	3	3	2	2	2	2	1	3	3	2	2	3	2	3	3	3	2	4	2	3	4	4	4	4	4	4	5	1	1	5	5	1	1	5	1	1	1	0	25	2	150	47	20.8889	1	6	0	1	6	0
3	2	2	2	1	2	0	0	1	2	0	2	3	1	0	1	2	2	2	1	4	4	4	5	3	4	4	4	1	2	1	4	4	4	5	1	1	1	0	24	2	157	47	19.0677	1	6	0	1	6	0
3	3	3	2	2	2	2	1	3	3	3	3	3	2	3	3	2	2	2	1	1	1	1	4	4	2	1	4	4	2	2	2	4	4	4	1	1	1	0	24	2	172	62	20.9573	1	6	0	1	5	1
3	3	3	2	2	3	2	2	3	3	1	3	3	2	3	2	2	3	4	3	4	3	1	3	4	3	2	5	2	2	4	4	3	3	3	1	1	1	0	28	1	157	49	19.8791	1	6	0	0	6	0
3	3	3	2	2	3	1	0	3	3	1	3	2	3	1	2	2	3	4	5	5	2	3	2	3	5	5	5	2	2	5	4	2	2	5	1	1	1	0	24	2	168	49	17.3611	1	6	0	1	5	1
3	3	3	3	1	3	0	0	3	3	2	3	3	2	2	3	3	4	4	2	3	1	1	2	3	2	2	5	1	2	4	5	1	1	5	1	1	1	0	22	2	156	48	19.7239	1	6	0	1	5	1
3	3	3	2	1	3	1	0	2	3	1	2	2	3	3	2	3	2	2	2	2	4	4	1	4	4	4	4	1	2	4	4	2	5	1	1	1	1	0	24	2	173	72	24.0569	1	6	0	1	6	0
3	3	3	3	3	2	2	2	1	3	0	1	2	2	0	2	0	1	1	1	1	3	1	5	5	1	2	2	4	3	5	2	5	5	1	1	1	1	0	34	1	167	64	22.9481	1	1	1	1	6	0
3	3	3	3	2	2	2	1	2	3	3	3	3	2	3	3	3	3	3	2	2	4	4	1	5	3	3	3	4	4	3	3	4	4	3	1	1	1	0	24	2	167	54	19.3625	1	6	0	1	6	0
3	3	3	3	3	3	3	3	3	3	2	3	3	3	3	3	3	1	1	1	1	3	1	4	2	5	4	5	1	3	5	5	2	2	4	1	1	1	0	24	1	169	65	22.7583	1	6	0	1	6	0
3	3	3	3	2	3	2	1	3	3	3	3	3	3	3	3	3	2	2	2	4	2	3	2	5	3	3	5	1	4	4	5	1	4	4	1	1	1	0	23	2	159	#NULL!	#NULL!	1	6	0	1	#NULL!	1
3	3	3	2	1	3	1	0	3	3	2	3	3	3	2	3	3	2	4	1	5	5	4	5	5	3	2	2	2	5	1	2	5	5	2	1	1	1	0	24	1	178	67	21.1463	1	6	0	1	5	1
3	3	3	1	2	3	1	3	2	3	0	2	1	2	3	3	2	1	1	2	2	1	2	2	5	5	2	1	5	5	1	1	5	5	1	1	1	1	0	24	2	168	49	17.3611	1	1	1	0	5	1
3	1	3	1	1	3	2	2	1	3	2	2	2	2	2	2	2	3	3	3	3	4	4	3	4	3	3	4	2	3	3	2	4	3	3	1	1	1	0	34	1	160	50	19.5312	1	6	0	1	6	0
3	3	3	3	2	3	2	3	0	3	3	3	3	2	3	2	3	2	2	2	2	2	3	3	4	3	4	5	1	2	2	3	3	3	4	1	1	1	0	24	2	155	55	22.8928	1	6	0	1	6	0
3	3	3	2	3	2	2	1	3	3	3	3	3	2	3	2	3	2	4	2	4	3	3	2	4	4	3	5	1	1	4	4	2	3	3	1	1	1	0	21	2	166	68	24.677	1	6	0	0	5	1
3	3	3	0	0	2	2	1	0	3	1	2	3	1	2	3	2	2	2	2	2	3	3	2	4	3	4	2	4	2	2	2	3	3	2	1	1	1	0	24	2	162	52	19.8141	1	1	1	0	5	1
3	3	3	2	0	3	2	1	2	3	3	3	3	0	3	3	2	4	3	3	3	3	1	2	5	5	4	5	2	1	5	5	2	3	4	1	1	1	0	27	1	165	52	19.1001	1	6	0	0	6	0
3	3	3	2	1	3	3	1	3	3	2	2	2	2	2	3	2	3	4	4	5	4	2	4	5	3	5	4	2	1	5	5	3	5	4	1	1	1	0	47	1	158	46	18.4265	1	1	1	1	6	0
3	3	3	1	2	3	2	2	3	3	1	2	3	2	2	3	2	4	4	1	4	3	1	2	5	3	3	4	2	4	2	4	2	4	5	1	1	1	0	23	2	177	70	22.3435	1	1	1	1	6	0
3	2	3	2	2	2	1	1	1	3	2	3	3	2	2	2	2	3	4	2	3	2	2	2	3	2	3	2	2	2	2	2	4	4	3	1	1	1	0	24	1	155	47	19.563	1	6	0	1	6	0
3	3	3	3	2	3	2	2	3	3	1	3	3	3	3	3	3	3	4	3	4	1	2	1	5	2	5	4	1	1	5	5	1	1	5	1	1	1	0	23	2	153	47	20.0777	1	6	0	1	6	0
3	3	3	3	2	3	3	2	2	3	2	3	3	3	3	2	3	2	2	2	2	4	3	4	3	3	3	5	2	2	4	3	4	4	4	1	1	1	0	22	1	164	56	20.8209	1	6	0	1	6	0
3	3	3	2	2	2	1	0	3	3	1	2	1	1	3	3	3	3	3	3	3	5	3	2	4	1	4	4	4	3	1	1	5	5	4	1	1	1	0	23	2	150	54	24	1	6	0	1	6	0
3	3	3	2	3	2	2	0	2	3	2	2	3	2	3	3	3	2	2	1	1	2	2	2	4	4	3	1	5	5	3	1	5	5	3	1	1	1	0	24	1	159	50	19.7777	1	3	1	0	6	0
3	3	3	2	2	2	2	1	3	3	3	2	3	2	2	3	2	3	3	3	4	2	3	2	4	4	4	4	2	2	4	4	3	2	4	1	1	1	0	30	1	157	52	21.0962	1	6	0	1	1	1
3	3	3	2	2	3	2	2	3	3	3	3	3	2	3	2	3	4	4	4	4	3	3	3	3	3	4	4	2	2	4	4	2	2	4	1	1	1	0	32	1	176	63	20.3383	1	2	1	1	2	1
3	3	3	3	3	3	3	1	3	3	3	3	3	3	3	3	3	1	3	1	1	2	1	5	5	1	2	1	5	5	1	1	5	5	1	1	1	1	0	36	1	152	45	19.4771	1	1	1	1	1	1
3	3	3	2	1	2	2	0	0	3	3	2	2	1	1	2	3	2	4	1	1	4	2	3	4	1	4	4	1	4	3	2	2	5	4	1	1	1	0	36	1	168	49	17.3611	1	6	0	1	1	1
3	3	3	3	3	3	3	0	3	3	3	3	3	3	0	3	3	1	1	1	1	1	1	5	5	1	2	4	3	1	4	4	2	4	4	1	1	1	0	31	2	160	74	28.9062	1	6	0	1	1	1
3	3	3	3	3	3	3	2	3	3	0	3	3	3	3	3	3	2	3	2	2	2	4	2	4	4	5	5	1	2	4	5	2	2	4	1	1	1	0	29	1	162	50	19.052	1	2	1	1	2	1
3	3	3	3	3	3	3	3	3	3	3	3	3	3	3	3	3	2	2	2	2	4	3	4	3	5	5	5	1	1	5	5	5	1	5	1	1	1	0	26	1	165	61	22.4059	1	2	1	1	#NULL!	#NULL!
3	3	3	1	3	3	2	0	1	3	1	2	3	1	0	3	3	4	4	2	3	3	2	2	2	4	2	5	1	2	5	4	2	2	5	1	1	1	0	28	1	170	65	22.4913	1	6	0	0	#NULL!	#NULL!
3	3	2	2	0	2	2	0	3	3	3	2	3	1	3	2	2	1	1	1	1	1	2	1	5	3	1	2	4	4	3	3	4	2	4	1	1	1	0	29	1	151	49	21.4903	1	6	0	1	2	1
3	3	3	2	2	2	2	2	2	3	3	2	2	2	2	1	0	1	1	1	1	5	1	2	5	1	2	3	5	5	5	5	5	5	4	1	1	1	0	30	2	171	65	22.2291	1	6	0	1	2	1
3	2	2	0	1	2	2	0	3	3	1	2	3	1	1	2	2	2	2	3	2	3	2	4	5	4	4	5	3	4	2	4	4	4	1	1	1	1	0	27	2	161	63	24.3046	1	6	0	1	2	1
3	3	3	3	3	3	3	3	3	3	3	3	3	3	3	3	3	4	4	4	4	4	4	4	4	4	4	4	4	4	4	4	4	3	3	1	1	1	0	27	1	170	90	31.1419	1	1	1	1	2	1
3	3	3	2	1	3	3	3	3	3	1	3	3	2	1	3	3	5	5	5	4	1	1	1	5	3	4	4	1	1	3	4	2	2	4	1	1	1	0	32	2	161	43	16.5889	1	6	0	1	1	1
3	3	3	2	0	3	3	0	1	3	3	3	3	2	2	3	3	4	3	1	3	1	1	1	2	4	4	4	3	4	4	3	2	4	4	1	1	1	0	26	2	172	63	21.2953	1	6	0	1	2	1
3	3	3	2	3	3	2	2	1	3	2	3	3	1	2	3	3	2	4	4	4	2	4	2	4	3	4	4	1	2	4	3	4	4	5	1	1	1	0	28	1	180	82	25.3086	1	6	0	1	2	1
3	3	3	3	1	3	1	2	0	3	2	3	3	3	2	3	2	2	2	2	2	3	2	5	5	1	2	2	5	4	2	2	5	5	2	1	1	1	0	34	2	170	60	20.7612	1	6	0	1	1	1
3	3	3	1	1	3	1	0	0	3	3	3	3	1	3	3	2	1	1	1	1	3	2	3	3	2	4	5	5	5	3	3	3	5	5	1	1	1	0	32	2	170	68	23.5294	1	6	0	1	#NULL!	1
3	3	3	1	0	1	2	0	1	2	0	2	3	1	2	2	2	1	1	1	1	2	3	1	3	4	4	4	1	4	2	2	4	3	4	1	1	1	0	30	2	175	62	20.2449	1	6	0	1	1	1
3	3	3	2	3	3	2	0	1	2	2	3	3	3	2	3	2	3	4	3	3	2	3	2	4	4	4	4	2	2	3	3	2	3	4	1	1	1	0	33	1	160	72	28.125	1	6	0	1	2	1
3	3	2	2	1	2	1	0	3	3	1	2	2	1	3	1	2	1	4	1	4	5	1	5	5	1	4	5	2	2	5	4	5	4	4	1	1	1	0	29	1	168	55	19.487	1	6	0	1	2	1
3	3	3	2	3	3	2	1	3	3	3	3	3	2	2	3	2	3	3	3	3	1	2	3	4	2	3	4	2	3	2	2	4	4	2	1	1	1	0	33	1	164	50	18.5901	1	6	0	1	1	1
3	3	3	3	2	3	3	2	2	3	3	3	3	2	3	3	3	4	4	2	4	2	4	1	5	2	4	4	1	1	5	5	1	1	5	1	1	1	0	25	2	175	54	17.6327	1	6	0	#NULL!	6	0
3	3	3	3	3	3	1	1	3	3	3	3	3	2	3	2	3	4	5	4	5	2	3	4	2	4	4	5	1	1	5	5	1	1	5	1	1	1	0	24	1	177	79	25.2163	1	6	0	1	5	1
3	3	3	2	1	3	3	2	0	3	3	2	3	3	3	2	2	4	2	4	4	2	3	2	5	5	5	5	1	1	5	5	1	1	5	1	1	1	0	24	2	175	60	19.5918	1	6	0	1	6	0
3	2	3	1	0	2	0	0	3	3	3	2	3	1	3	3	2	1	2	1	2	4	3	5	2	2	3	1	5	4	1	2	5	5	1	1	1	1	0	26	2	155	50	20.8117	1	3	1	1	5	1
3	2	3	2	2	2	2	1	1	3	1	2	2	2	3	2	1	1	2	2	4	1	2	2	2	1	4	5	2	2	1	5	5	5	2	1	1	1	0	23	1	181	93	28.3874	1	6	0	0	6	0
3	3	3	3	3	3	2	0	3	3	2	3	3	1	3	2	2	1	1	1	3	2	3	3	4	3	4	5	1	2	3	3	4	3	4	1	1	1	0	22	2	152	46	19.91	1	6	0	1	5	1
3	3	3	3	2	3	2	1	3	3	2	3	3	2	3	3	3	2	3	1	3	2	4	1	5	4	4	5	1	2	4	5	1	3	4	1	1	1	0	24	1	168	49	17.3611	1	6	0	0	6	0
3	1	3	0	1	0	2	0	0	3	1	2	2	2	3	2	2	2	2	2	2	3	4	2	4	3	4	5	1	1	5	4	1	1	5	1	1	1	0	25	1	178	67	21.1463	1	6	0	0	6	0
3	3	3	3	2	3	2	1	3	3	1	3	3	2	3	2	3	2	3	3	3	2	2	3	4	3	4	4	2	2	4	4	2	3	4	1	1	1	0	23	1	159	49	19.3821	1	6	0	1	5	1
3	3	3	3	2	3	3	2	1	3	3	3	3	1	3	3	1	5	5	5	5	3	3	2	3	1	2	4	2	5	4	4	5	5	2	1	1	1	0	26	1	148	50	22.8269	1	6	0	0	6	0
3	3	3	2	1	3	2	1	3	3	3	3	3	3	3	3	3	1	3	1	3	3	4	2	5	5	4	4	3	3	3	4	3	4	2	1	1	1	0	23	2	164	50	18.5901	1	6	0	0	5	1
3	3	3	2	3	3	2	1	3	3	1	2	3	3	3	3	2	3	4	3	4	2	2	3	5	2	3	4	2	2	4	4	4	4	4	1	1	1	0	24	2	164	68	25.2826	1	6	0	1	5	1
3	3	3	3	3	3	2	0	3	3	3	3	3	3	3	2	2	2	2	1	4	2	1	2	3	2	2	2	4	4	2	2	4	4	3	1	1	1	0	23	2	154.9	42.5	17.7128	1	1	1	1	5	1
3	3	3	3	3	3	2	1	3	3	1	3	3	1	3	3	3	3	3	3	3	3	3	2	4	3	3	4	2	2	4	3	4	4	3	1	1	1	0	24	2	157	49	19.8791	1	1	1	0	6	0
3	3	3	3	0	3	2	1	3	3	3	3	3	3	3	3	3	1	2	2	3	5	3	2	5	2	2	3	4	4	5	5	2	2	5	1	1	1	0	37	1	160	43	16.7969	1	#NULL!	#NULL!	1	#NULL!	1
3	3	3	1	1	3	2	2	1	3	3	2	2	1	2	2	2	2	3	2	3	2	2	4	2	4	2	3	3	3	2	2	4	4	2	1	1	1	0	35	1	173	53	17.7086	1	6	0	1	1	1
3	3	3	3	2	3	3	2	3	3	1	2	3	2	2	2	2	3	3	3	3	2	4	2	5	3	3	4	2	4	2	2	2	4	4	1	1	1	0	25	2	158	50	20.0288	1	6	0	1	5	1
3	2	3	2	2	3	3	3	1	3	3	3	3	1	3	2	3	4	5	4	4	2	4	1	5	3	2	4	2	2	4	3	2	2	5	1	1	1	0	25	1	163	58	21.83	1	6	0	1	6	0
3	3	3	3	3	3	3	3	3	3	2	3	3	2	3	3	3	3	3	3	3	3	3	3	3	3	3	4	2	2	3	2	4	4	3	1	1	1	0	38	1	163	60	22.5827	1	6	0	1	1	1
3	3	3	3	2	3	3	0	3	3	3	3	3	3	3	3	3	4	4	4	4	1	2	2	5	5	2	4	2	4	4	4	2	2	4	1	1	1	0	24	1	168	50	17.7154	1	6	0	0	5	1
3	3	3	3	2	3	2	0	2	3	3	3	3	3	3	3	2	4	4	4	3	1	2	2	5	3	4	4	4	1	5	5	2	2	5	1	1	1	0	29	2	156	45	18.4911	1	1	1	1	2	1
3	3	3	2	2	3	3	2	3	3	3	3	3	3	3	3	3	3	3	3	3	3	3	3	3	3	3	3	3	3	4	4	3	2	4	1	1	1	0	42	1	157	51	20.6905	1	1	1	1	6	0
3	2	3	2	1	1	1	0	3	2	2	2	2	1	1	1	2	1	4	1	4	4	3	3	5	5	3	3	2	2	4	4	3	3	5	1	1	1	0	43	1	#NULL!	#NULL!	#NULL!	1	6	0	1	1	1
3	3	3	3	3	3	2	1	3	3	3	3	2	3	3	3	3	5	5	5	5	1	1	1	5	2	2	5	3	3	5	5	4	5	4	1	1	1	0	23	2	#NULL!	#NULL!	#NULL!	1	6	0	1	5	1
3	3	3	1	0	2	2	0	0	3	2	3	3	3	3	3	3	1	2	1	2	4	3	2	4	4	4	4	1	3	2	2	4	5	2	1	1	1	0	35	1	#NULL!	#NULL!	#NULL!	1	2	1	1	6	0
3	3	3	3	3	3	2	1	2	3	0	3	3	3	0	3	3	1	2	2	3	3	2	3	4	4	4	5	1	1	5	5	1	1	5	1	1	1	0	26	1	#NULL!	#NULL!	#NULL!	1	6	0	1	2	1
3	3	3	3	2	3	3	1	3	3	3	2	2	1	3	3	2	3	3	1	1	2	3	4	1	2	2	1	5	5	1	1	5	5	1	1	1	1	0	25	2	163	58	21.83	1	6	0	#NULL!	6	0
3	3	3	3	3	3	1	2	3	3	3	3	2	3	2	3	3	4	4	2	4	1	1	2	3	5	4	5	2	2	4	4	1	2	4	1	1	1	0	23	2	171	65	22.2291	1	6	0	1	6	0
3	2	2	1	2	2	1	1	3	3	1	2	2	1	2	2	2	1	1	1	1	4	3	2	4	3	4	4	2	2	4	4	2	2	4	1	1	1	0	25	2	164	59	21.9363	1	1	1	0	#NULL!	#NULL!
3	3	3	1	1	3	0	0	2	3	2	1	2	1	3	2	3	1	2	2	2	3	3	5	1	2	4	4	2	2	2	5	3	3	4	1	1	1	0	#NULL!	2	160	58	22.6562	1	3	1	1	3	1
3	3	3	3	2	3	2	2	3	2	2	3	3	2	2	2	3	3	3	3	3	4	2	4	5	1	2	4	2	3	3	4	2	4	4	1	1	1	0	24	2	168	58	20.5499	1	1	1	1	6	0
3	3	3	3	2	3	2	1	3	3	0	3	3	3	3	3	1	4	4	4	4	2	2	3	4	4	4	4	1	1	3	4	3	3	4	1	1	1	0	29	2	175	65	21.2245	1	1	1	1	2	1
3	3	3	3	2	3	2	2	3	3	3	3	3	3	2	3	2	4	4	4	4	3	4	4	4	3	3	4	2	4	4	4	3	3	4	1	1	1	0	38	1	161	59	22.7615	1	2	1	1	1	1
3	3	3	2	2	3	2	2	3	3	1	2	3	1	2	3	2	2	3	2	3	2	2	3	5	4	3	4	2	2	4	4	2	2	4	1	1	1	0	28	2	175	58	18.9388	1	6	0	0	6	0
3	3	3	2	2	2	2	0	3	2	1	1	2	0	3	3	0	3	4	1	3	2	4	4	4	4	4	3	3	4	4	3	3	3	3	1	1	1	0	24	2	158	48	19.2277	1	1	1	1	5	1
3	3	3	2	2	3	3	2	3	3	0	3	3	2	0	3	3	1	3	1	4	3	2	2	5	4	4	4	4	2	4	4	4	4	4	1	1	1	0	34	1	165	50	18.3655	1	6	0	1	#NULL!	1
3	0	3	2	3	3	3	3	3	3	2	3	3	2	1	3	3	1	1	1	1	3	3	4	3	2	4	4	4	4	4	4	4	5	3	1	1	1	0	24	1	171	60	20.5191	1	6	0	#NULL!	6	0
3	2	3	2	1	2	1	0	3	3	0	1	3	0	0	3	0	1	1	1	1	4	5	3	5	4	4	5	1	3	4	4	4	3	4	1	1	1	0	35	2	170	75	25.9516	1	6	0	1	1	1
3	3	3	2	1	2	1	1	3	3	1	2	2	2	2	3	3	2	2	2	2	3	3	2	4	3	4	4	3	4	2	4	2	5	4	1	1	1	0	40	1	162.1	49	18.6479	1	6	0	1	1	1
3	2	2	2	1	2	2	1	2	3	1	3	2	2	1	1	1	4	3	3	3	1	1	3	4	4	3	4	3	2	4	4	1	2	4	1	1	1	0	36	2	176	71	22.921	1	6	0	1	#NULL!	#NULL!
3	2	3	1	1	2	1	0	2	3	2	2	2	1	2	3	2	4	4	4	4	3	3	3	2	2	3	4	3	3	4	4	3	4	3	1	1	1	0	30	2	155	45	18.7305	1	6	0	1	2	1
3	3	3	2	0	2	3	1	3	3	2	2	3	2	3	3	2	1	1	1	1	2	3	2	4	5	5	4	3	2	5	4	2	2	5	1	1	1	0	27	1	160	59	23.0469	1	6	0	1	4	1
3	3	3	3	3	3	2	1	2	3	3	3	3	3	1	2	3	2	2	2	2	4	4	2	2	4	4	5	2	4	4	4	4	4	2	1	1	1	0	53	2	165	55	20.202	1	6	0	1	6	0
3	3	3	2	0	3	2	0	3	3	1	3	2	1	3	3	3	2	1	2	2	1	2	3	4	1	3	4	2	2	4	3	4	4	3	1	1	1	0	35	1	150	47	20.8889	1	6	0	1	1	1
3	0	3	3	1	3	2	2	3	3	3	3	3	2	3	3	3	3	3	3	3	3	5	1	4	4	4	4	2	1	4	4	4	4	5	1	1	1	0	29	1	152	43	18.6115	1	6	0	1	2	1
3	3	2	1	2	2	1	0	3	3	1	3	2	1	2	2	2	2	2	2	4	2	3	2	5	1	3	2	4	5	2	3	2	4	4	1	1	1	0	29	2	162	62	23.6244	1	6	0	1	2	1
3	3	3	2	2	2	2	2	3	3	1	3	3	2	2	3	3	3	4	2	3	2	2	4	5	5	4	4	2	4	4	4	4	4	3	1	1	1	0	30	1	162	52	19.8141	1	1	1	0	6	0
3	3	3	1	2	3	0	0	3	3	0	2	1	0	2	1	1	4	4	2	2	1	1	2	4	4	2	5	1	2	4	5	1	1	5	1	1	1	0	23	1	175	63	20.5714	1	6	0	0	6	0
3	3	3	3	3	3	3	3	3	3	3	3	3	3	3	3	3	2	3	3	3	4	3	5	1	3	4	5	3	2	4	5	2	3	4	1	1	1	0	35	1	176	57	18.4013	1	6	0	1	4	1
3	3	3	3	3	3	3	3	3	3	3	3	3	3	3	3	3	3	3	3	3	4	3	2	2	4	4	5	1	2	4	4	3	3	3	1	1	1	0	36	1	153	56	23.9224	1	6	0	1	2	1
3	3	3	3	3	3	2	2	3	3	3	3	3	2	3	3	3	3	4	3	4	1	2	3	2	3	2	5	1	1	5	5	1	1	4	1	1	1	0	23	2	161	54	20.8325	1	6	0	1	5	1
3	3	3	3	2	3	2	1	2	3	3	3	3	3	0	2	3	3	4	3	4	2	3	3	3	3	3	4	4	4	3	4	5	4	4	1	1	1	0	25	2	153	51	21.7865	1	#NULL!	#NULL!	1	2	1
3	3	3	2	2	2	2	2	3	3	3	2	3	2	3	3	2	3	4	4	4	2	2	3	4	3	4	2	4	2	2	3	4	4	2	1	1	1	0	36	2	170	70	24.2215	1	6	0	1	1	1
3	3	3	3	3	3	3	3	3	3	3	3	3	3	3	3	3	3	2	3	3	2	3	4	4	4	4	4	4	2	4	4	2	4	4	1	1	1	0	27	2	167.5	56	19.9599	1	6	0	1	2	1
3	1	3	3	3	3	1	1	0	1	2	1	2	2	2	2	2	5	4	2	3	4	3	2	1	2	4	4	4	5	4	5	3	4	5	1	1	1	0	27	1	163	49	18.4425	1	2	1	1	6	0
3	3	3	2	2	3	2	1	3	3	2	3	3	3	3	3	3	2	3	3	3	2	3	2	4	4	4	5	1	1	4	4	3	3	4	1	1	1	0	40	1	179	65	20.2865	1	6	0	1	1	1
3	3	3	3	2	3	2	1	3	3	3	3	3	2	3	3	3	2	2	2	2	2	2	4	5	2	2	5	2	4	5	5	2	1	4	1	1	1	0	28	2	163	68	25.5937	1	6	0	1	4	1
3	3	2	1	2	1	1	0	2	3	0	2	3	1	3	2	3	2	4	1	1	3	3	2	5	2	5	1	4	5	5	3	5	5	2	1	1	1	0	23	1	180	64	19.7531	1	6	0	0	6	0
3	2	2	1	0	1	0	0	0	3	2	1	2	1	0	1	1	2	2	1	3	4	2	2	2	2	2	2	4	4	2	1	5	5	1	1	1	1	0	41	2	155	41	17.0656	1	6	0	1	#NULL!	#NULL!
3	3	3	3	3	3	2	1	3	3	2	3	3	2	2	3	3	3	3	3	3	2	1	3	3	2	3	4	2	2	3	3	2	3	4	1	1	1	0	31	2	160	54	21.0937	1	6	0	1	2	1
3	3	3	3	3	3	2	2	3	3	3	3	3	2	1	2	2	4	3	3	3	2	1	3	2	2	2	3	4	3	2	2	4	4	2	1	1	1	0	25	2	173	72	24.0569	1	6	0	0	6	0
3	3	3	2	1	3	1	1	2	3	1	3	3	2	3	3	3	2	4	2	4	3	4	2	4	4	4	5	1	2	5	4	2	2	4	1	1	1	0	31	1	161	58	22.3757	1	6	0	1	5	1
3	3	3	1	1	3	2	0	3	3	3	3	3	3	3	3	2	3	3	3	3	2	2	4	4	2	2	4	2	2	2	2	4	4	4	1	1	1	0	23	1	165	55	20.202	1	6	0	1	6	0
3	3	3	0	2	2	2	1	3	3	2	2	3	3	2	2	2	2	2	1	2	1	1	5	4	2	2	4	3	2	4	4	2	2	4	1	1	1	0	35	2	170	67	23.1834	1	6	0	1	1	1
3	3	3	3	3	3	2	2	3	3	2	2	3	1	3	3	2	3	3	2	3	2	3	3	4	3	4	3	3	2	2	1	5	5	1	1	1	1	0	32	1	164	53	19.7055	1	6	0	1	#NULL!	#NULL!
3	3	3	2	3	2	2	1	3	3	2	2	3	2	1	1	3	2	1	1	1	3	3	1	5	4	1	2	4	4	2	2	4	4	2	1	1	1	0	32	2	152	#NULL!	#NULL!	1	6	0	1	1	1
3	3	3	2	3	3	2	2	3	3	2	3	3	2	3	3	2	3	3	3	4	1	2	2	5	4	4	5	1	1	1	5	4	2	2	1	1	1	0	36	2	166	58	21.048	1	1	1	1	#NULL!	#NULL!
3	2	2	3	2	2	1	0	3	3	2	3	2	2	3	2	2	3	3	3	4	1	2	2	4	2	3	4	2	3	4	4	3	3	2	1	1	1	0	45	1	170	90	31.1419	1	1	1	1	6	0
3	3	3	2	3	3	2	2	1	3	1	3	3	2	2	2	2	2	2	2	2	3	3	3	4	3	2	4	5	4	4	3	4	3	4	1	1	1	0	30	1	163	50	18.8189	1	6	0	1	1	1
3	3	3	3	3	3	3	3	3	3	3	3	3	3	3	3	3	5	5	5	5	5	3	2	5	5	5	5	3	3	5	5	3	3	5	1	1	1	0	27	2	160	65	25.3906	1	6	0	1	5	1
3	3	3	2	3	3	2	1	2	3	3	3	3	2	3	3	2	4	4	3	3	2	2	4	5	3	3	4	1	1	4	4	4	4	3	1	1	1	0	29	2	166	65	23.5883	1	1	1	1	2	1
3	2	3	1	0	1	0	0	3	3	3	2	3	2	0	2	3	2	2	2	3	3	4	2	3	3	3	4	2	2	4	4	2	3	4	1	1	1	0	24	1	177	90	28.7274	1	6	0	0	6	0
3	3	3	2	2	3	3	3	3	3	1	3	2	2	3	3	2	1	2	1	2	3	2	2	2	2	4	4	2	2	4	4	4	3	3	1	1	1	0	27	1	177	60	19.1516	1	2	1	0	2	1
3	3	3	3	2	3	2	3	3	3	3	3	3	2	2	3	2	2	2	2	2	3	3	3	4	3	4	4	2	2	4	4	3	4	2	1	1	1	0	23	2	170	50	17.301	1	6	0	0	6	0
3	3	3	2	3	3	2	3	1	3	3	2	3	2	3	3	2	2	3	2	4	4	1	3	3	2	2	4	4	5	2	2	4	5	2	1	1	1	0	25	2	163.5	53	19.8262	1	6	0	0	6	0
3	3	3	3	3	3	2	1	3	2	2	3	3	3	3	3	3	4	4	3	3	2	2	4	2	3	3	4	4	4	4	4	2	2	5	1	1	1	0	27	1	156	49	20.1348	1	6	0	1	2	1
3	2	3	2	3	2	1	1	3	3	2	2	3	1	3	3	2	1	1	1	1	2	2	4	4	3	2	2	1	3	1	1	4	4	1	1	1	1	0	30	1	173	63	21.0498	1	1	1	1	6	0
3	3	3	3	2	3	3	1	2	3	3	3	3	3	3	3	3	4	4	4	4	2	3	2	4	4	4	5	2	2	4	3	3	3	4	1	1	1	0	29	1	173	69	23.0546	1	6	0	1	2	1
3	2	3	3	2	3	2	1	1	0	3	3	3	2	3	3	3	3	3	2	3	4	3	4	5	2	3	4	4	4	2	2	5	5	3	1	1	1	0	31	2	160	56	21.875	1	6	0	1	2	1
3	3	3	2	2	3	2	1	3	3	2	2	3	2	2	3	2	3	3	3	3	3	3	3	3	3	3	4	4	4	4	4	4	4	4	1	1	1	0	25	1	168	60	21.2585	1	6	0	1	6	0
3	3	3	3	3	3	3	3	3	3	2	3	3	2	3	3	3	3	3	2	4	3	3	2	3	2	4	5	1	5	5	4	2	3	4	1	1	1	0	25	1	147	42	19.4363	1	6	0	1	2	1
3	3	2	1	2	1	2	0	2	3	0	2	1	1	3	1	3	2	5	1	5	2	3	1	5	1	2	1	2	5	2	1	5	5	2	1	1	1	0	32	1	165	50	18.3655	1	6	0	1	1	1
3	3	3	2	2	2	2	2	3	3	2	2	3	2	3	3	2	3	3	3	4	2	2	1	5	3	3	5	3	4	4	4	3	3	4	1	1	1	0	23	2	186	85	24.5693	1	6	0	1	5	1
3	2	2	3	3	3	3	2	3	3	1	2	2	2	2	2	2	4	4	4	4	3	2	3	4	2	3	3	3	3	3	3	3	3	4	1	1	1	0	26	1	166	55.5	20.1408	1	6	0	1	2	1
3	3	3	2	3	3	3	1	1	3	0	2	2	1	2	3	2	2	3	1	2	1	3	3	4	4	1	4	3	3	3	2	4	4	4	1	1	1	0	38	1	155	40	16.6493	1	6	0	1	1	1
3	3	3	3	2	3	3	2	3	2	1	3	3	3	2	3	2	4	4	4	4	3	3	2	4	4	4	4	4	3	4	4	3	3	4	1	1	1	0	24	1	163	58	21.83	1	1	1	0	6	0
3	3	3	2	3	3	3	2	0	3	1	3	3	2	2	3	1	4	4	4	4	3	3	4	3	4	4	5	2	2	5	5	2	3	5	1	1	1	0	35	1	184	69	20.3804	1	6	0	1	2	1
0	3	3	3	0	0	0	0	0	0	0	0	0	0	0	0	0	1	1	4	1	5	1	1	5	5	4	4	4	5	4	4	3	3	3	1	1	1	0	32	1	170	62	21.4533	1	6	0	1	2	1
3	3	3	3	3	3	2	2	3	3	3	3	3	3	2	3	3	1	2	1	2	4	3	4	1	4	2	4	1	2	4	4	2	2	4	1	1	1	0	#NULL!	2	156	45	18.4911	1	6	0	1	3	1
3	3	3	2	2	3	1	0	3	3	2	3	3	2	3	2	3	4	4	4	4	3	2	3	4	2	3	2	2	4	4	2	2	4	2	1	1	1	0	34	1	181	93	28.3874	1	6	0	1	1	1
3	3	3	3	2	2	2	1	3	3	3	3	3	3	3	2	3	3	3	3	3	2	3	2	4	2	3	2	4	4	3	2	4	3	3	1	1	1	0	26	2	179	77	24.0317	1	1	1	1	6	0
3	3	3	3	1	2	2	0	0	3	0	3	2	0	2	1	1	1	1	1	1	1	3	3	4	4	4	4	3	2	3	3	2	4	4	1	1	1	0	42	1	174	96	31.7083	1	6	0	1	1	1
3	3	3	2	3	3	2	1	3	3	2	3	3	2	1	3	2	3	3	3	3	2	1	5	5	4	3	4	3	4	4	3	3	4	4	1	1	1	0	23	2	166	53	19.2336	1	6	0	0	6	0
3	3	3	3	3	3	3	2	3	3	3	3	3	2	3	3	3	3	3	3	4	2	2	2	4	4	3	4	2	2	4	3	3	2	2	1	1	1	0	24	2	177	69	22.0243	1	6	0	0	6	0
3	3	3	1	0	3	0	0	3	2	2	3	3	3	0	1	1	3	3	3	3	1	2	4	5	2	3	5	3	3	3	3	3	3	2	1	1	1	0	38	1	174	60	19.8177	1	6	0	1	2	1
3	3	3	3	1	3	2	1	3	3	3	3	3	3	3	2	3	3	3	3	3	3	3	3	3	3	2	4	2	3	4	4	3	3	5	1	1	1	0	32	2	175	80	26.1224	1	1	1	1	1	1
3	2	3	2	1	2	1	0	3	3	1	3	2	2	1	3	2	3	4	2	2	1	4	1	4	4	3	3	3	4	2	3	4	3	3	1	1	1	0	26	1	166	65	23.5883	1	6	0	0	6	0
3	3	3	3	3	3	2	1	3	3	1	2	3	2	3	2	3	4	4	4	4	4	4	3	3	5	4	5	1	2	4	4	1	1	5	1	1	1	0	36	2	177	78	24.8971	1	6	0	1	1	1
3	2	3	1	3	2	0	0	3	3	1	2	3	1	2	3	2	3	3	3	2	3	4	1	4	4	2	4	2	4	3	2	4	4	3	1	1	1	0	27	1	175	65	21.2245	1	6	0	1	6	0
3	3	3	3	3	3	2	1	3	3	3	3	3	3	0	3	3	3	3	3	3	3	2	1	4	3	3	4	2	2	4	4	1	2	5	1	1	1	0	32	1	161	52	20.061	1	6	0	1	1	1
3	3	3	2	2	2	3	2	2	3	1	2	3	2	2	2	2	3	3	2	2	3	3	2	2	3	2	4	2	4	3	3	3	4	2	1	1	1	0	37	1	152	57	24.6711	1	1	1	1	1	1
2	3	3	3	0	3	3	0	3	3	0	2	3	2	3	3	2	1	1	1	1	1	4	1	5	1	5	4	1	1	5	5	3	1	4	1	1	1	0	27	#NULL!	180	75	23.1481	1	1	1	0	2	1
3	3	3	3	2	3	3	3	1	3	2	2	3	3	2	2	3	2	3	3	3	2	2	4	4	2	4	2	2	2	3	3	4	4	3	1	1	1	0	59	2	160	50	19.5312	1	6	0	1	3	1
3	3	3	2	2	2	0	0	3	3	1	3	2	2	1	1	2	4	4	4	4	3	4	2	4	3	4	3	3	2	2	2	4	2	2	1	1	1	0	29	2	167	63	22.5896	1	6	0	1	2	1
3	3	3	1	1	3	3	1	2	1	1	2	2	2	2	2	2	1	1	1	1	2	1	2	2	1	5	5	1	3	3	3	4	4	4	1	1	1	0	28	1	158	55	22.0317	1	6	0	#NULL!	6	0
3	3	3	3	3	3	2	1	2	3	3	3	3	3	3	3	3	1	3	2	3	1	2	2	5	5	4	5	1	2	5	5	1	1	5	1	1	1	0	36	2	154	43	18.1312	1	6	0	1	1	1
3	3	3	3	3	3	2	2	3	3	3	3	3	2	3	3	3	2	2	2	2	2	4	2	4	3	3	4	2	2	2	2	4	4	4	1	1	1	0	36	2	170	76	26.2976	1	#NULL!	#NULL!	1	1	1
3	3	3	2	3	3	1	1	3	3	3	3	3	1	2	3	2	1	1	1	1	5	2	2	5	3	2	2	4	2	2	1	4	4	3	1	1	1	0	41	2	182	90	27.1706	1	6	0	1	4	1
3	3	3	3	3	3	1	1	3	0	0	3	0	2	3	3	3	3	3	3	3	2	3	2	4	4	4	4	3	2	4	4	3	4	2	1	1	1	0	54	2	170	63	21.7993	1	6	0	1	4	1
3	3	3	3	2	3	1	0	0	3	3	3	3	2	2	3	2	2	1	1	1	4	1	4	4	3	2	4	2	3	2	2	4	4	2	1	1	1	0	32	2	154	51	21.5045	1	6	0	1	5	1
3	3	3	3	2	2	3	1	3	1	1	3	1	3	3	3	1	5	5	1	1	1	1	5	1	4	4	4	4	1	2	2	4	4	4	1	1	1	0	28	1	165	52	19.1001	1	6	0	1	1	1
3	3	3	2	1	2	3	1	3	3	2	3	3	2	2	3	3	4	4	2	4	2	2	2	5	4	3	4	1	1	4	4	2	4	2	1	1	1	0	33	1	176	68	21.9525	1	6	0	1	1	1
3	3	3	3	1	2	2	1	3	2	2	3	3	3	3	3	2	4	4	4	4	2	3	3	5	3	2	4	4	3	4	4	3	4	4	1	1	1	0	27	1	164	69	25.6544	1	6	0	0	6	0
3	3	3	3	2	3	2	1	3	3	3	3	3	2	3	3	2	3	3	3	3	2	2	2	5	2	2	4	2	3	4	4	3	3	3	1	1	1	0	34	1	171	70	23.939	1	6	0	1	1	1
3	3	3	3	1	3	2	0	3	2	2	2	2	2	3	3	2	3	4	2	4	3	2	3	4	3	3	2	3	4	4	3	3	3	4	1	1	1	0	37	1	173	61	20.3816	1	1	1	1	1	1
3	3	3	3	3	3	3	3	2	2	1	2	2	2	3	2	1	3	4	2	3	2	4	2	5	4	2	4	2	2	4	3	3	2	2	1	1	1	0	#NULL!	2	165	78	28.6501	1	6	0	1	1	1
3	3	3	3	1	3	2	3	3	3	3	3	3	2	3	3	3	3	3	3	3	3	3	4	5	4	4	4	3	4	4	3	4	4	4	1	1	1	0	28	2	168	77	27.2817	1	3	1	1	2	1
3	3	3	2	2	3	3	0	3	1	1	2	2	2	3	3	2	3	3	3	3	4	3	2	5	4	4	5	3	2	3	3	4	5	2	1	1	1	0	36	2	#NULL!	#NULL!	#NULL!	1	6	0	1	2	1
3	3	3	2	3	3	2	1	2	3	1	1	2	2	3	3	3	3	3	3	3	4	3	3	5	2	3	4	4	3	4	4	2	3	3	1	1	1	0	38	1	163	60	22.5827	1	6	0	1	1	1
3	3	3	2	2	3	2	1	3	2	1	2	2	2	2	2	2	4	3	4	5	2	1	2	4	3	4	2	3	4	2	3	4	3	3	1	1	1	0	35	2	170	56	19.3772	1	6	0	1	2	1
3	3	3	1	1	3	1	0	0	3	1	3	3	3	2	3	2	2	4	2	4	2	4	1	5	4	4	2	1	2	4	2	4	4	2	1	1	1	0	26	1	154	52	21.9261	1	6	0	0	6	0
3	3	3	2	0	2	1	0	3	2	2	3	2	2	3	3	2	1	1	1	1	1	2	2	5	3	4	4	4	2	4	2	2	2	2	1	1	1	0	34	2	155	57	23.7253	1	6	0	1	1	1
3	3	3	2	3	3	2	2	3	3	1	3	2	3	3	3	2	3	3	3	3	3	2	3	4	2	3	5	1	2	4	4	2	2	4	1	1	1	0	38	1	163	63	23.7118	1	6	0	1	1	1
3	2	3	2	1	3	2	1	3	3	0	2	3	2	3	2	2	2	4	3	4	2	2	3	3	4	5	4	1	3	5	5	3	1	5	1	1	1	0	24	1	156	43	17.6693	1	1	1	0	6	0
3	2	3	2	2	3	2	2	3	2	2	2	2	2	2	2	2	3	3	3	4	2	3	2	5	4	4	5	1	2	4	4	1	1	5	1	1	1	0	25	2	171	63	21.5451	1	6	0	1	6	0
3	3	3	2	3	2	2	1	3	3	3	3	3	3	2	3	3	4	4	4	4	2	2	3	5	3	3	4	2	3	3	3	4	4	4	1	1	1	0	40	1	179	73	22.7833	1	6	0	1	1	1
3	3	3	3	3	3	2	1	3	3	2	2	2	2	2	2	2	3	3	3	3	3	2	4	3	2	2	4	4	4	4	4	2	2	4	1	1	1	0	35	2	170	65	22.4913	1	1	1	1	#NULL!	1
3	2	3	2	1	3	3	0	1	3	0	2	2	1	2	2	3	2	3	3	3	4	4	1	4	3	4	4	3	2	2	2	4	4	3	1	1	1	0	37	2	175	75	24.4898	1	6	0	1	#NULL!	#NULL!
3	2	3	1	1	2	2	1	3	3	1	2	3	1	1	2	3	3	4	3	3	2	3	2	4	3	4	4	2	4	2	2	4	4	3	1	1	1	0	31	1	162	#NULL!	#NULL!	1	6	0	1	2	1
3	3	3	1	2	3	2	1	2	3	1	2	3	2	3	2	3	1	3	1	3	2	1	4	3	1	4	4	3	2	4	4	2	3	4	1	1	1	0	41	1	169	58	20.3074	1	#NULL!	#NULL!	1	1	1
3	3	3	3	3	3	2	3	3	3	3	2	3	2	3	2	3	3	3	3	3	1	1	5	5	3	3	4	4	4	4	3	4	4	4	1	1	1	0	28	2	148	48	21.9138	1	6	0	1	2	1
3	3	3	3	1	3	1	1	3	3	3	3	3	3	3	3	3	3	5	3	5	2	3	4	3	3	3	4	2	1	4	4	2	2	4	1	1	1	0	35	1	170	58	20.0692	1	6	0	1	1	1
3	3	3	3	3	3	2	2	3	3	3	3	3	3	3	2	3	4	3	3	3	3	1	5	5	2	4	5	1	4	5	5	1	1	5	1	1	1	0	35	1	166	57	20.6852	1	6	0	1	1	1
3	3	3	3	2	3	1	1	3	3	2	3	3	2	3	3	3	4	3	2	4	2	3	1	5	5	4	3	4	3	4	3	2	4	4	1	1	1	0	29	1	163	53	19.9481	1	6	0	1	2	1
3	3	3	1	0	2	1	0	2	3	0	2	2	0	3	3	2	3	3	2	2	4	2	3	4	2	3	2	5	5	2	2	5	5	2	1	1	1	0	28	2	155	45	18.7305	1	3	1	0	2	1
3	3	3	2	2	2	2	2	3	3	3	3	2	2	3	3	2	3	3	3	3	3	2	2	4	3	2	4	3	2	3	3	4	4	3	1	1	1	0	36	1	163	56	21.0772	1	6	0	1	1	1
3	3	3	3	2	3	2	2	3	3	3	3	3	3	3	3	3	5	4	4	4	2	2	2	4	4	4	4	4	4	3	4	2	2	4	1	1	1	0	27	1	171	75	25.6489	1	6	0	0	2	1
3	2	3	1	1	2	1	1	3	3	1	2	1	1	1	3	2	3	2	2	3	2	2	3	4	4	4	5	1	2	4	4	2	2	5	1	1	1	0	33	1	175	66	21.551	1	6	0	1	1	1
3	3	3	3	3	3	2	1	1	3	3	3	3	3	2	3	3	2	2	2	2	2	2	4	4	3	2	4	2	2	4	3	4	4	2	1	1	1	0	30	1	158	53	21.2306	1	6	0	1	1	1
3	3	3	2	3	3	2	0	3	3	3	3	3	1	3	3	3	2	1	1	3	2	3	2	3	3	3	2	4	3	2	2	5	5	3	1	1	1	0	35	1	164	70	26.0262	1	6	0	1	1	1
3	3	3	2	2	2	2	2	2	3	3	3	3	2	3	2	3	3	1	3	1	4	3	2	4	4	5	4	2	3	4	4	2	2	3	1	1	1	0	46	2	175	64	20.898	1	6	0	1	4	1
3	3	3	2	2	3	3	3	3	3	1	3	3	3	3	2	3	3	4	2	3	3	3	2	4	4	3	1	4	5	1	1	4	5	1	1	1	1	0	33	2	160	44	17.1875	1	6	0	1	6	0
3	3	3	1	0	2	2	0	3	3	3	3	3	3	3	3	3	2	4	4	4	2	3	2	5	2	3	4	2	2	4	4	2	2	4	1	1	1	0	30	1	171	54	18.4672	1	#NULL!	#NULL!	1	2	1
3	1	3	2	2	2	2	2	3	3	2	2	2	2	2	2	2	3	4	3	3	2	4	2	5	3	4	4	3	5	2	3	4	4	3	1	1	1	0	45	1	159	49	19.3821	1	6	0	1	1	1
3	3	3	3	2	3	0	0	3	3	3	3	3	1	3	3	3	2	3	2	2	3	2	3	5	3	5	4	1	1	4	4	2	2	3	1	1	1	0	33	2	175	75	24.4898	1	6	0	1	1	1
3	3	3	3	2	3	2	1	0	3	3	3	3	2	3	2	3	2	2	4	3	4	4	4	2	4	2	4	1	2	4	4	2	2	4	1	1	1	0	32	1	164.7	48	17.6951	1	6	0	0	6	0
3	3	3	1	2	1	1	0	3	3	1	2	2	0	3	3	3	3	4	2	3	4	2	1	3	1	4	4	3	3	4	5	3	2	3	1	1	1	0	44	1	168	62	21.9671	1	6	0	1	6	0
3	3	2	2	3	3	3	1	2	3	2	3	2	2	2	3	2	4	4	4	4	2	4	2	5	3	4	4	2	2	4	4	2	2	4	1	1	1	0	29	2	160	52	20.3125	1	6	0	0	2	1
3	3	3	2	2	3	3	0	3	3	1	3	3	2	3	2	2	1	4	1	4	2	2	3	2	2	3	5	2	5	3	4	5	5	4	1	1	1	0	27	1	172	70	23.6614	1	1	1	1	2	1
3	0	3	1	1	2	1	1	0	3	3	3	3	1	2	2	2	2	2	1	1	2	2	2	4	4	4	4	2	2	2	2	4	4	2	1	1	1	0	27	1	176	68	21.9525	1	1	1	1	2	1
3	2	3	3	1	3	2	2	3	3	2	3	3	2	2	2	3	4	4	4	4	4	4	2	2	4	3	2	2	4	2	1	5	4	2	1	1	1	0	38	2	140	35	17.8571	1	#NULL!	#NULL!	0	1	1
3	3	3	1	2	2	2	2	3	3	0	2	3	1	1	3	2	4	4	3	4	1	1	1	4	2	2	4	1	2	4	4	3	4	2	1	1	1	0	31	2	167	75	26.8923	1	6	0	1	2	1
3	3	3	3	1	2	2	2	3	3	2	3	3	3	3	2	3	4	4	4	4	1	1	2	5	1	1	4	2	3	4	4	2	2	4	1	1	1	0	27	2	161	60	23.1473	1	6	0	1	6	0
3	3	3	2	2	3	1	1	3	3	2	3	2	2	2	2	3	2	2	2	2	4	2	4	2	2	2	4	2	3	2	2	4	4	4	1	1	1	0	28	1	168	62	21.9671	1	6	0	1	6	0
3	3	3	2	1	2	2	1	3	3	1	3	2	2	2	2	1	1	1	1	1	5	1	5	5	1	2	2	2	2	2	2	4	4	4	1	1	1	0	24	2	166.5	62	22.3647	1	6	0	0	6	0
3	2	2	1	2	2	2	0	2	2	1	2	3	1	2	2	2	3	3	2	4	2	3	3	4	3	3	4	3	3	4	3	4	3	4	1	1	1	0	26	2	173	69	23.0546	1	6	0	1	5	1
3	3	3	3	2	3	3	3	3	3	3	3	3	2	3	3	3	4	4	4	4	3	3	3	4	4	2	4	2	2	4	4	2	2	4	1	1	1	0	26	2	163	52	19.5717	1	2	1	1	5	1
3	2	3	3	2	3	2	3	3	3	2	2	3	2	2	1	3	3	3	3	3	2	4	2	2	4	4	5	1	1	4	4	2	2	4	1	1	1	0	26	2	171	67	22.913	1	3	1	#NULL!	5	1
3	3	3	3	2	3	3	1	3	3	3	3	3	2	3	3	3	3	4	3	4	3	3	4	2	2	3	3	4	4	3	3	3	4	4	1	1	1	0	27	1	154	49	20.6612	1	1	1	0	6	0
3	2	3	3	2	3	1	1	2	3	1	2	3	2	3	3	2	2	3	2	3	2	1	2	4	3	2	4	4	4	3	2	4	4	2	1	1	1	0	35	2	168	70	24.8016	1	6	0	1	#NULL!	#NULL!
3	3	3	3	3	3	3	3	3	3	3	3	3	3	3	3	3	2	2	2	3	2	4	2	3	3	3	4	3	3	3	3	3	3	3	1	1	1	0	28	2	164	60	22.3081	1	6	0	0	#NULL!	1
3	3	3	3	3	3	3	3	3	3	3	3	3	3	3	3	3	4	4	4	4	2	2	3	3	3	4	4	2	2	4	4	4	4	3	1	1	1	0	28	1	170	68	23.5294	1	6	0	1	2	1
3	3	3	3	1	3	1	1	1	3	0	3	3	1	2	3	2	3	3	2	2	3	2	4	1	4	3	5	1	1	5	5	1	1	5	1	1	1	0	31	1	156	45	18.4911	1	6	0	1	1	1
3	2	3	2	1	1	1	0	0	3	3	3	2	2	3	1	2	3	3	2	2	1	1	4	4	3	4	5	1	1	4	3	3	2	4	1	1	1	0	29	1	170	80	27.6817	1	6	0	1	2	1
3	2	3	2	2	2	1	1	3	2	0	2	2	1	1	2	2	3	3	3	3	2	2	2	4	3	4	3	3	3	4	3	4	3	4	1	1	1	0	32	1	180	75	23.1481	1	6	0	1	1	1
3	3	3	1	2	2	1	1	3	3	3	2	2	2	3	2	2	3	3	3	4	3	2	3	4	4	2	4	2	2	4	4	2	2	4	1	1	1	0	30	2	158	58	23.2335	1	1	1	1	2	1
3	3	3	3	0	2	0	0	2	3	1	2	2	2	3	2	2	3	2	2	2	3	2	4	3	3	4	4	2	3	3	4	3	4	4	1	1	1	0	31	1	155	#NULL!	#NULL!	1	6	0	1	2	1
3	3	3	2	3	3	2	1	3	3	2	3	3	3	3	3	3	3	4	2	4	3	4	3	4	4	4	4	2	3	4	4	3	3	4	1	1	1	0	32	1	150	46	20.4444	1	6	0	1	1	1
3	3	3	1	2	3	2	1	3	3	1	1	1	1	1	2	2	3	2	2	2	2	1	2	4	4	4	4	2	4	4	4	4	4	3	1	1	1	0	30	1	156	44	18.0802	1	6	0	1	2	1
3	3	3	3	3	3	3	3	3	3	3	3	3	3	3	3	3	5	5	5	5	5	5	5	5	5	5	5	5	5	5	5	2	2	5	1	1	1	0	39	1	166	63	22.8625	1	6	0	1	1	1
3	3	3	3	3	3	3	3	3	3	3	3	3	3	3	3	3	3	3	3	3	3	3	1	3	1	3	5	1	1	5	5	1	5	5	1	1	1	0	34	1	167	51	18.2868	1	6	0	1	1	1
3	3	3	3	2	3	2	2	3	2	1	3	3	3	3	2	3	2	2	3	3	2	3	2	4	3	4	4	1	2	3	3	3	4	4	1	1	1	0	28	2	178	65	20.5151	1	6	0	1	2	1
3	3	3	3	3	3	3	3	3	3	3	3	3	3	3	3	2	4	4	4	4	3	3	2	4	4	3	4	2	2	4	4	2	2	4	1	1	1	0	28	1	158	70	28.0404	1	6	0	1	2	1
3	0	3	2	1	3	2	1	3	3	3	3	3	2	3	3	3	3	3	2	3	2	2	2	3	2	4	5	2	3	4	4	2	2	4	1	1	1	0	33	1	176	70	22.5981	1	6	0	1	1	1
3	2	3	1	1	3	1	1	3	3	1	3	3	2	3	2	2	2	2	2	2	4	2	4	4	3	2	2	4	2	2	2	4	4	1	1	1	1	0	26	2	169	60	21.0077	1	6	0	0	2	1
3	0	3	2	2	2	2	1	3	3	0	2	3	3	2	3	3	3	3	3	3	3	3	3	3	3	4	4	2	4	4	4	4	4	4	1	1	1	0	29	2	178	75	23.6713	1	6	0	0	#NULL!	#NULL!
3	3	3	2	3	3	1	0	3	3	3	3	3	2	3	3	3	2	2	2	2	5	2	5	2	2	4	5	1	2	4	4	2	2	5	1	1	1	0	30	2	164	58	21.5645	1	6	0	1	1	1
3	3	3	2	2	1	0	0	3	3	3	3	3	3	3	3	3	3	3	2	3	2	3	1	4	3	4	5	1	3	4	4	1	1	5	1	1	1	0	38	1	161	53	20.4467	1	6	0	1	1	1
3	3	3	0	3	3	2	2	3	3	3	3	1	2	3	2	1	2	2	2	2	1	1	5	1	1	1	3	4	5	5	3	5	5	2	1	1	1	0	28	2	180	85	26.2346	1	4	1	1	2	1
3	3	3	3	3	3	2	2	3	3	3	3	2	3	3	3	3	3	3	3	3	3	3	2	4	4	4	4	2	3	3	3	4	4	3	1	1	1	0	26	1	166	62	22.4996	1	6	0	1	2	1
3	3	3	3	3	2	2	2	1	3	3	3	3	3	3	3	2	4	2	2	5	3	4	1	1	2	5	4	3	4	4	4	4	2	4	1	1	1	0	28	2	168	59	20.9042	1	6	0	1	2	1
3	3	3	2	1	3	2	2	0	3	0	3	2	3	3	3	2	3	4	1	1	5	3	4	4	4	4	5	1	1	5	5	2	1	5	1	1	1	0	30	2	175	55	17.9592	1	6	0	1	2	1
3	3	3	2	2	3	1	0	2	3	1	3	2	2	2	3	3	4	4	2	3	2	2	3	5	3	2	4	1	2	4	3	2	3	3	1	1	1	0	30	2	169	51	17.8565	1	6	0	1	1	1
3	3	3	3	3	3	3	1	3	3	3	3	3	2	2	3	3	3	4	3	4	2	3	3	4	3	3	4	2	4	4	4	2	3	4	1	1	1	0	33	1	168	67	23.7387	1	6	0	1	2	1
3	2	3	2	1	3	2	0	1	3	0	3	3	2	2	3	3	2	4	2	3	4	4	2	5	4	4	4	2	2	4	4	2	3	4	1	1	1	0	32	1	169	62	21.7079	1	1	1	1	1	1
3	3	3	2	3	3	0	0	0	3	3	3	3	2	2	3	3	1	3	2	4	4	3	3	4	4	5	4	4	4	2	2	3	4	1	1	1	1	0	25	2	175	80	26.1224	1	6	0	1	4	1
3	3	3	2	2	3	2	0	2	3	0	2	3	2	3	2	3	2	3	2	4	2	4	2	3	2	4	4	1	1	4	4	2	2	5	1	1	1	0	34	1	158	48	19.2277	1	6	0	1	1	1
3	3	3	2	2	3	1	0	3	3	1	2	2	2	2	2	3	2	3	2	3	3	2	2	4	2	4	3	5	2	4	2	4	3	4	1	1	1	0	22	2	150	43	19.1111	1	6	0	0	3	1
3	2	3	2	2	3	1	2	1	3	2	2	2	1	1	2	2	3	2	2	3	2	3	2	4	2	2	2	4	4	2	3	4	4	3	1	1	1	0	43	2	158	51	20.4294	1	1	1	#NULL!	3	1
3	3	3	3	3	3	2	2	0	3	3	3	3	3	3	2	3	1	1	2	2	5	4	3	2	3	5	4	2	2	4	4	3	3	3	1	1	1	0	33	2	157	52	21.0962	1	6	0	1	3	1
3	3	3	3	3	3	2	1	3	3	3	3	3	3	3	3	3	3	3	3	3	2	1	3	4	3	3	4	2	2	4	4	2	2	4	1	1	1	0	31	2	148	38	17.3484	1	6	0	1	3	1
3	3	3	2	3	3	2	0	3	3	3	3	3	3	3	3	3	4	4	2	4	2	2	3	4	4	4	4	2	3	3	3	2	4	2	1	1	1	0	36	2	156	#NULL!	#NULL!	1	6	0	0	3	1
3	3	3	3	2	2	3	2	3	3	2	3	3	2	3	3	2	2	2	2	2	2	2	3	2	2	4	4	2	2	4	4	4	4	4	1	1	1	0	49	2	167	80	28.6851	1	6	0	1	3	1
3	3	3	3	3	3	3	1	3	3	3	3	3	3	3	3	3	3	3	3	3	2	4	4	5	4	4	5	1	2	5	5	1	1	5	1	1	1	0	50	2	164	45.4	16.8798	1	6	0	1	3	1
3	2	2	2	3	3	3	1	2	3	3	1	1	1	2	3	2	2	2	1	2	5	3	4	5	3	3	3	4	4	2	2	4	4	3	1	1	1	0	44	2	156	44	18.0802	1	1	1	1	3	1
3	3	3	2	0	3	2	0	2	2	0	1	2	1	3	2	2	1	2	1	2	5	2	3	5	3	3	4	3	2	4	4	3	3	4	1	1	1	0	32	2	160	54	21.0937	1	1	1	1	3	1
3	3	3	2	3	3	3	2	3	3	2	3	2	3	3	3	3	3	3	3	3	4	3	4	3	4	4	5	3	2	4	4	3	2	4	1	1	1	0	22	2	158	60	24.0346	1	6	0	1	3	1
3	3	3	3	2	2	1	1	3	3	3	1	2	2	0	2	3	3	4	3	4	2	2	2	5	4	3	2	4	4	4	3	4	4	4	1	1	1	0	45	2	161	54	20.8325	1	1	1	1	3	1
3	3	3	2	2	3	2	1	2	3	3	3	3	2	3	3	3	2	4	4	4	2	3	2	5	3	3	4	4	2	4	3	4	3	4	1	1	1	0	31	2	163	52	19.5717	1	1	1	1	3	1
3	3	3	2	3	3	2	1	2	3	3	3	3	3	3	3	3	3	3	3	3	3	4	4	4	4	4	3	4	2	4	3	3	2	3	1	1	1	0	38	2	168	60	21.2585	1	1	1	1	3	1
3	3	2	2	2	3	3	1	1	3	2	3	3	3	3	3	2	3	2	2	2	3	3	3	4	4	4	2	4	4	3	3	4	4	3	1	1	1	0	49	2	158	59	23.634	1	6	0	1	3	1
3	3	3	2	3	3	3	3	2	2	3	3	3	3	3	3	2	4	4	4	4	4	4	5	5	4	4	5	5	5	4	5	5	5	4	1	1	1	0	40	1	174	64	21.1389	1	1	1	1	3	1
3	3	3	2	2	3	3	1	2	3	1	2	3	2	3	2	2	4	4	4	4	1	2	1	5	4	4	5	1	2	4	4	2	2	5	1	1	1	0	36	2	159	49	19.3821	1	6	0	1	3	1
3	3	3	3	0	3	1	0	2	3	3	3	3	2	3	3	2	1	1	2	2	1	1	5	5	3	3	3	3	3	3	3	3	3	4	1	1	1	0	46	2	165	60	22.0386	1	1	1	1	3	1
3	3	3	2	2	3	3	2	1	3	3	3	3	2	3	3	2	4	4	2	2	1	1	2	3	3	3	4	3	2	3	3	4	3	3	1	1	1	0	45	2	153	53	22.6409	1	#NULL!	#NULL!	#NULL!	3	1
3	3	3	2	3	3	2	0	3	2	3	2	3	3	3	3	2	2	2	2	2	3	2	2	5	2	2	5	1	2	4	4	2	2	4	1	1	1	0	41	2	162	50	19.052	1	1	1	1	3	1
3	3	3	3	3	2	2	1	3	3	3	3	3	3	0	3	1	1	1	1	1	2	1	5	5	2	3	5	3	4	3	3	4	3	5	1	1	1	0	41	1	174	93	30.7174	1	6	0	1	3	1
3	3	3	3	3	3	2	2	3	3	2	3	3	2	3	3	3	3	3	2	2	3	2	2	4	4	3	5	1	2	5	4	2	2	3	1	1	1	0	47	2	157	54	21.9076	1	6	0	1	3	1
3	3	3	3	2	3	3	0	3	3	3	3	3	3	3	2	3	4	4	1	4	1	4	5	5	1	2	1	4	2	4	1	4	4	4	1	1	1	0	23	2	160	60	23.4375	1	6	0	0	3	1
3	3	3	2	2	3	3	1	1	3	3	3	3	2	3	3	2	3	3	3	3	3	2	3	3	3	3	3	3	3	4	3	3	3	4	1	1	1	0	37	2	157	51	20.6905	1	1	1	1	3	1
3	3	3	2	1	3	3	0	1	3	3	3	3	3	3	3	3	4	5	5	5	1	2	2	5	5	4	5	2	2	5	4	1	2	5	1	1	1	0	48	2	161	54	20.8325	1	1	1	1	3	1
3	3	3	3	3	3	2	0	1	3	3	3	3	2	2	3	3	3	4	4	4	2	3	2	4	3	4	4	2	2	3	4	2	4	4	1	1	1	0	39	2	154	47	19.8178	1	1	1	1	3	1
3	3	3	3	2	2	2	1	3	2	2	3	3	2	1	2	2	3	3	3	3	2	2	4	5	4	3	5	1	1	4	4	2	2	4	1	1	1	0	43	#NULL!	166	57	20.6852	1	#NULL!	#NULL!	1	3	1
3	3	3	2	3	3	3	2	3	3	2	2	3	2	3	3	3	2	3	2	3	2	2	2	3	3	2	2	4	2	4	4	2	2	4	1	1	1	0	53	2	159	51	20.1733	1	1	1	1	3	1
3	3	3	3	1	3	2	2	3	3	1	2	2	2	2	2	2	3	3	2	2	2	2	3	3	2	2	4	3	4	3	2	4	4	2	1	1	1	0	33	2	#NULL!	#NULL!	#NULL!	1	6	0	1	3	1
3	3	3	2	2	2	2	1	3	3	1	3	3	2	2	2	2	2	3	4	4	1	2	1	4	3	4	2	2	2	4	4	2	2	4	1	1	1	0	31	1	170	60	20.7612	1	6	0	1	3	1
3	3	3	3	3	3	3	3	3	3	3	3	3	2	3	3	3	2	2	2	2	3	3	2	4	3	4	4	2	2	4	4	1	1	5	1	1	1	0	50	2	160	54	21.0937	1	6	0	1	3	1
3	3	3	3	3	3	3	2	3	3	3	3	3	3	3	1	3	2	1	1	2	3	1	3	5	3	3	2	4	4	3	1	5	5	1	1	1	1	0	27	2	166	#NULL!	#NULL!	1	6	0	1	3	1
3	3	3	1	2	3	2	1	3	2	1	3	3	2	2	3	3	3	3	3	4	2	3	2	4	3	4	2	3	2	2	2	4	4	2	1	1	1	0	57	2	155	54	22.4766	1	1	1	1	3	1
3	3	3	3	1	3	2	1	1	3	1	3	2	2	3	3	3	1	3	1	4	2	2	2	5	2	4	2	4	2	2	2	4	4	2	1	1	1	0	42	2	#NULL!	75	#NULL!	1	1	1	1	3	1
3	3	3	1	3	3	3	1	3	3	3	2	3	2	2	3	2	2	2	2	2	3	3	2	4	3	3	4	3	2	3	3	4	4	3	1	1	1	0	42	2	151	62	27.1918	1	6	0	1	3	1
3	3	3	3	2	3	2	2	3	3	3	3	3	3	3	3	2	3	3	3	3	4	3	2	4	3	3	5	1	3	4	3	3	3	4	1	1	1	0	30	1	170	68	23.5294	1	6	0	1	3	1
3	3	3	3	3	3	3	3	3	3	3	3	3	3	3	3	3	1	2	1	2	2	2	2	5	1	2	1	5	3	1	1	5	5	3	1	1	1	0	48	2	176	75	24.2123	1	6	0	#NULL!	3	1
3	3	3	2	1	3	2	0	3	3	2	3	3	3	2	3	3	3	3	3	3	3	2	2	2	3	3	4	2	1	4	4	1	1	4	1	1	1	0	24	2	168	#NULL!	#NULL!	1	6	0	1	3	1
3	3	3	3	3	3	3	2	3	3	3	3	3	3	3	3	3	3	4	4	4	2	2	2	5	5	2	5	1	2	4	5	2	2	5	1	1	1	0	45	2	#NULL!	#NULL!	#NULL!	1	2	1	1	3	1
3	3	3	3	3	3	2	1	3	3	1	3	3	3	3	3	3	2	4	2	4	3	4	1	4	4	4	5	2	2	5	5	2	2	4	1	1	1	0	47	2	153	45	19.2234	1	6	0	#NULL!	3	1
3	3	3	1	3	2	2	1	3	3	2	2	3	2	3	3	3	4	5	4	4	2	3	2	4	3	4	2	4	4	2	3	2	4	3	1	1	1	0	24	2	173	70	23.3887	1	#NULL!	#NULL!	0	5	1
3	3	3	0	3	2	2	2	2	3	3	3	3	2	3	3	3	1	4	1	4	1	1	5	1	4	4	4	2	2	2	2	5	5	4	1	1	1	0	24	2	159	50	19.7777	1	6	0	1	5	1
3	3	3	2	3	3	2	1	3	3	3	3	3	2	2	1	3	3	3	3	3	3	2	1	5	4	4	5	1	2	4	5	1	1	5	1	1	1	0	23	2	#NULL!	#NULL!	#NULL!	1	1	1	1	#NULL!	1
3	2	3	2	2	3	2	2	2	3	2	3	3	3	3	3	3	3	3	3	3	3	3	3	3	3	3	2	3	3	3	3	2	3	3	1	1	1	0	24	2	163	60	22.5827	1	6	0	0	5	1
3	3	3	2	3	3	2	1	3	3	2	2	2	3	3	2	3	2	3	2	3	3	2	2	2	3	3	2	2	2	2	2	4	4	3	1	1	1	0	24	2	159	41	16.2177	1	6	0	0	6	0
3	3	3	2	3	3	3	1	3	3	2	2	3	1	3	3	2	3	4	4	4	2	1	2	3	4	3	5	3	4	3	4	2	3	5	1	1	1	0	24	2	164	51	18.9619	1	6	0	0	6	0
3	2	3	2	0	3	3	2	0	3	3	3	3	3	3	2	3	3	3	3	3	3	1	5	3	4	4	4	1	2	4	4	2	2	4	1	1	1	0	66	1	180	70	21.6049	1	1	1	#NULL!	6	0
3	3	3	1	2	3	2	2	3	3	3	3	3	2	3	3	3	4	4	1	4	1	1	3	5	5	4	5	1	1	5	5	1	1	5	1	1	1	0	24	2	149	51	22.9719	1	6	0	0	6	0
3	3	3	3	1	3	2	1	2	3	3	2	3	3	3	3	3	1	2	1	1	2	1	2	3	2	1	2	3	4	2	2	5	5	3	1	1	1	0	34	1	160	51	19.9219	1	6	0	1	4	1
3	1	3	3	3	3	3	3	3	3	3	3	3	1	1	3	0	3	3	3	3	3	3	3	3	4	4	5	3	4	4	3	4	4	4	1	1	1	0	42	2	158	69	27.6398	1	6	0	1	5	1
3	3	2	1	1	2	1	0	1	3	3	3	3	3	3	2	2	2	2	2	3	2	2	2	4	3	4	5	1	1	4	5	1	2	5	1	1	1	0	28	2	185	75	21.9138	1	6	0	#NULL!	2	1
3	3	2	1	0	2	1	1	1	3	2	3	2	3	3	3	2	2	4	2	4	3	2	3	4	4	5	5	1	1	4	4	1	2	4	1	1	1	0	39	1	161	67	25.8478	1	1	1	1	1	1
3	3	3	1	2	2	1	0	0	2	1	2	2	2	2	2	2	3	4	2	4	2	1	2	5	3	2	4	3	2	4	5	2	2	4	1	1	1	0	51	2	172	68	22.9854	1	6	0	#NULL!	4	1
3	3	3	2	3	3	2	2	3	3	3	3	3	3	3	3	3	3	3	2	2	4	3	2	5	3	3	4	2	2	4	4	2	2	4	1	1	1	0	31	1	178	63	19.8839	1	#NULL!	#NULL!	1	1	1
3	3	3	2	1	3	2	1	1	3	1	2	3	2	3	3	3	2	2	2	4	2	4	2	3	2	4	4	2	2	4	4	5	4	3	1	1	1	0	24	1	158	50	20.0288	1	1	1	0	#NULL!	#NULL!
3	1	3	2	1	3	3	1	2	2	2	2	3	0	3	2	3	2	2	2	2	4	4	4	3	5	4	5	1	3	5	5	1	1	5	1	1	1	0	41	1	149	40	18.0172	1	6	0	1	1	1
3	1	3	0	0	1	1	0	1	3	3	1	2	1	1	2	1	3	3	3	3	4	4	4	2	4	4	4	2	2	4	4	5	4	5	1	1	1	0	25	2	177	62	19.79	1	6	0	0	6	0
3	3	3	1	1	2	1	0	3	3	3	2	2	2	1	2	3	3	2	1	4	3	4	3	5	4	4	4	2	2	2	2	4	4	3	1	1	1	0	26	1	173	58	19.3792	1	1	1	0	6	0
3	3	3	2	1	2	2	1	1	0	0	2	3	2	2	2	2	2	1	1	1	5	4	2	5	3	4	4	4	2	4	2	4	4	2	1	1	1	0	24	1	159	48	18.9866	1	6	0	0	6	0
3	3	3	3	2	3	3	1	3	3	3	3	3	3	3	3	3	3	4	3	4	2	3	2	4	4	4	4	2	4	4	4	2	2	4	1	1	1	0	33	2	163	65	24.4646	1	6	0	1	1	1
3	3	3	2	3	3	2	1	3	3	2	3	2	3	3	2	3	3	3	3	3	3	3	4	3	3	3	4	2	2	4	4	2	2	4	1	1	1	0	65	1	166	60	21.7738	1	6	0	1	1	1
3	3	3	2	3	3	3	2	3	3	1	2	2	2	2	2	2	3	4	2	4	3	3	3	3	4	4	4	1	4	3	3	3	4	4	1	1	1	0	50	1	170	60	20.7612	1	1	1	1	6	0
3	2	3	2	1	2	1	1	3	2	0	2	2	2	3	3	2	2	2	2	2	4	4	3	2	5	5	2	4	4	2	2	4	4	2	1	1	1	0	33	1	162	43	16.3847	1	6	0	1	5	1
3	3	3	2	1	3	2	0	3	2	1	3	3	2	3	3	3	2	3	2	2	2	3	2	5	4	4	4	2	2	4	4	2	3	3	1	1	1	0	34	1	163	60	22.5827	1	6	0	1	1	1
3	3	3	2	1	3	2	2	3	3	3	3	2	1	3	3	1	4	5	4	4	3	3	2	5	3	3	5	4	3	4	4	3	2	4	1	1	1	0	35	2	151	54	23.6832	1	6	0	1	1	1
3	3	3	2	1	3	3	1	0	2	2	2	2	2	3	2	2	3	3	2	1	3	2	4	3	2	3	3	4	4	2	1	4	5	3	1	1	1	0	35	1	179	54	16.8534	1	2	1	1	1	1
3	3	3	2	2	3	2	3	3	2	0	2	2	2	1	2	2	2	4	2	3	2	2	1	5	3	4	5	1	1	5	5	1	1	5	1	1	1	0	51	1	164	58	21.5645	1	1	1	1	1	1
3	3	2	2	2	3	3	3	2	2	3	2	3	3	2	2	2	4	3	4	4	4	4	4	4	4	4	4	4	4	3	5	3	3	5	1	1	1	0	42	2	169	70	24.5089	1	6	0	1	3	1
3	3	3	1	2	2	2	1	1	3	1	2	2	2	2	2	1	1	1	1	1	1	1	4	4	4	2	4	3	4	2	1	5	5	3	1	1	1	0	27	1	159	47	18.591	1	6	0	0	6	0
3	3	3	3	2	3	3	1	3	3	3	3	3	3	3	2	3	2	4	2	4	4	1	3	3	4	4	5	1	2	4	5	1	1	5	1	1	1	0	31	2	170	58	20.0692	1	6	0	1	2	1
3	3	3	3	2	3	2	1	3	3	2	3	3	3	2	2	2	3	3	2	3	2	1	1	4	2	4	5	1	1	5	5	1	1	5	1	1	1	0	27	2	153	40	17.0874	1	6	0	1	2	1
3	3	3	3	3	3	2	2	0	3	2	3	3	3	3	3	2	2	2	2	2	3	4	2	4	4	4	4	2	2	4	4	2	2	4	1	1	1	0	39	2	170	60	20.7612	1	6	0	1	1	1
3	3	3	3	2	3	1	1	3	3	3	3	3	2	3	2	3	3	3	3	3	2	2	2	5	3	2	4	2	3	5	5	2	2	5	1	1	1	0	27	2	157	52	21.0962	1	6	0	1	5	1
3	3	3	2	3	2	2	2	2	3	3	3	3	2	3	3	3	1	2	1	1	2	3	2	5	3	4	5	1	1	4	3	2	3	5	1	1	1	0	29	2	178	82	25.8806	1	3	1	1	2	1
3	3	3	1	1	2	1	1	3	3	3	1	2	2	1	1	3	2	2	2	2	2	4	2	4	4	4	5	4	3	3	2	5	5	1	1	1	1	0	37	2	159	43	17.0088	1	6	0	1	2	1
3	3	3	2	2	3	2	2	3	3	3	3	3	1	3	3	3	5	5	4	4	2	2	4	4	2	3	3	3	1	4	3	3	3	4	1	1	1	0	29	1	152	45	19.4771	1	6	0	0	6	0
3	3	3	2	3	3	2	1	1	3	2	3	3	2	2	2	2	4	3	4	3	2	2	4	4	3	3	4	4	4	4	4	2	2	5	1	1	1	0	30	1	170	77	26.6436	1	6	0	1	2	1
3	3	3	2	2	3	0	0	3	3	1	3	2	2	3	3	2	3	3	3	3	3	3	3	3	3	3	4	4	4	2	3	2	4	3	1	1	1	0	30	1	172	68	22.9854	1	6	0	1	1	1
3	3	3	2	2	3	3	2	1	0	2	2	3	2	2	3	2	4	4	4	4	2	3	2	3	4	3	4	2	2	4	3	3	2	4	1	1	1	0	31	2	173	65	21.7181	1	6	0	1	2	1
3	3	3	2	1	3	1	0	3	3	3	3	3	3	3	2	2	3	3	3	3	4	3	1	5	1	1	1	5	1	1	1	5	5	1	1	1	1	0	39	1	158	53	21.2306	1	1	1	1	1	1
3	3	3	3	3	3	3	3	3	3	3	3	3	3	3	3	3	5	5	5	5	5	5	5	5	5	5	5	5	5	5	5	5	5	5	1	1	1	0	31	2	177	92	29.3658	1	6	0	1	1	1
3	3	3	3	3	3	3	3	3	3	1	2	2	1	2	3	2	3	3	3	3	3	3	2	4	3	4	3	2	4	2	3	3	4	2	1	1	1	0	37	2	168	#NULL!	#NULL!	1	6	0	1	1	1
3	3	3	3	1	3	1	2	3	3	2	3	3	2	2	1	2	4	2	3	3	2	4	4	4	2	3	3	3	3	3	3	3	3	3	1	1	1	0	27	1	160	53	20.7031	1	6	0	1	2	1
3	3	3	2	0	3	3	0	3	3	3	3	3	1	2	3	2	2	4	2	4	4	5	2	4	5	5	5	1	5	3	4	4	2	4	1	1	1	0	62	1	157	45	18.2563	1	6	0	1	6	0
3	3	3	3	0	3	3	3	3	3	3	3	3	3	2	3	3	3	3	3	3	3	3	5	1	3	3	4	2	4	4	4	2	2	4	1	1	1	0	33	2	154	52	21.9261	1	1	1	1	2	1
3	3	3	2	1	3	2	0	3	2	2	2	3	2	2	2	2	3	3	3	3	2	2	1	4	4	4	3	4	4	3	3	4	4	3	1	1	1	0	24	1	165	58	21.3039	1	6	0	1	6	0
3	2	3	2	2	2	2	2	1	3	3	3	3	3	3	3	3	1	3	2	3	4	1	5	4	1	1	2	4	3	4	3	3	4	1	2	1	1	0	24	2	155	61.6	25.64	2	1	1	1	5	1
3	3	3	3	3	3	2	1	3	3	0	3	3	2	3	3	3	2	3	3	4	1	2	2	5	2	2	4	2	2	3	3	4	4	2	2	1	1	0	29	2	156	51	20.9566	2	6	0	1	2	1
3	3	3	3	0	3	2	0	3	2	2	3	3	2	2	3	2	2	4	2	3	2	4	2	2	3	4	3	3	4	2	1	4	3	4	4	1	1	0	24	2	159	49	19.3821	3	1	1	1	6	0
3	3	3	2	2	2	1	0	1	3	2	2	3	1	3	2	2	2	4	2	4	2	3	3	5	3	4	5	2	2	4	4	5	5	4	4	1	1	0	24	2	160	58	22.6562	3	6	0	0	6	0
3	3	3	3	0	1	2	0	0	3	3	3	3	3	3	1	2	3	3	2	3	4	4	2	4	4	4	4	2	3	4	4	2	2	4	#NULL!	2	3	0	51	2	#NULL!	#NULL!	#NULL!	#NULL!	6	0	1	3	1
3	2	3	1	1	2	3	1	1	3	3	2	2	2	2	2	3	3	5	4	5	4	2	2	5	4	3	4	2	2	4	2	4	2	4	#NULL!	2	3	0	27	2	152.4	49.4416	21.2876	#NULL!	3	1	1	3	1
3	2	3	2	1	2	1	1	0	1	2	2	2	1	2	2	2	3	3	4	4	2	4	3	4	4	4	4	2	2	4	4	2	2	4	#NULL!	2	3	0	#NULL!	#NULL!	203.2	92.9864	29.4144	#NULL!	#NULL!	#NULL!	#NULL!	#NULL!	#NULL!
3	3	3	3	0	3	3	2	0	3	3	3	2	3	2	3	2	5	5	5	5	3	2	3	2	3	4	4	2	2	4	4	2	2	4	#NULL!	2	3	0	32	2	162.56	99.7903	40.2385	#NULL!	#NULL!	#NULL!	#NULL!	2	1
3	3	3	3	2	3	3	3	2	3	3	3	3	2	3	3	3	4	4	4	4	4	4	4	5	5	4	4	3	3	3	3	3	3	4	#NULL!	2	3	0	#NULL!	#NULL!	193.04	73.9356	24.7841	#NULL!	#NULL!	#NULL!	#NULL!	#NULL!	#NULL!
3	3	2	1	1	2	1	0	0	2	3	2	1	2	2	2	1	3	3	3	3	3	3	3	3	3	3	3	3	3	3	3	3	3	3	#NULL!	2	3	0	#NULL!	#NULL!	182.88	79.3787	28.2457	#NULL!	#NULL!	#NULL!	#NULL!	#NULL!	#NULL!
3	3	3	3	1	3	2	1	0	3	3	2	3	3	3	3	3	1	2	3	1	3	3	1	5	4	3	4	2	2	4	3	3	2	4	#NULL!	2	3	0	47	2	180	70.7604	21.8399	#NULL!	3	1	0	3	1
3	3	3	3	0	2	2	0	0	3	3	3	3	3	3	3	3	5	5	5	5	2	3	3	5	4	4	5	2	2	4	4	4	2	5	2	2	3	0	38	1	#NULL!	60.7814	14.7207	2	1	1	1	3	1
3	3	3	2	1	3	2	1	0	2	1	2	2	2	2	3	3	3	3	4	4	2	4	4	5	4	3	4	2	2	3	3	2	2	3	3	2	3	0	28	2	#NULL!	#NULL!	#NULL!	10	#NULL!	#NULL!	1	3	1
3	3	3	2	1	2	2	0	0	2	3	2	2	2	3	2	2	4	4	4	4	2	3	2	4	4	4	5	1	1	4	4	2	2	4	3	2	3	0	35	2	#NULL!	74.8427	#NULL!	10	6	0	0	3	1
3	3	3	3	1	3	3	1	0	3	3	3	3	3	3	3	3	5	5	5	5	1	2	2	5	3	3	5	3	2	4	4	2	3	4	3	2	3	0	25	2	164	46.2664	17.2021	10	3	1	1	3	1
3	3	3	2	2	3	3	1	0	3	3	3	3	3	3	3	3	3	4	3	4	2	2	2	4	4	3	4	1	2	4	4	3	2	2	3	2	3	0	37	2	#NULL!	83.9146	#NULL!	10	3	1	1	3	1
3	3	3	2	0	2	2	0	0	2	3	2	2	3	3	3	3	4	4	4	4	2	4	4	4	4	4	4	2	2	4	4	2	2	4	3	2	3	0	35	2	172	61.235	20.6989	10	6	0	#NULL!	3	1
3	3	3	2	0	3	2	0	0	3	3	3	3	2	3	3	3	2	3	2	3	4	1	3	5	3	2	4	2	2	4	4	2	2	4	3	2	3	0	41	#NULL!	#NULL!	77.1107	#NULL!	10	6	0	1	3	1
3	3	3	3	2	3	3	1	0	3	3	2	2	2	3	3	3	5	5	5	5	3	3	1	5	4	4	5	2	1	4	4	2	2	4	3	2	3	0	26	2	152.4	58.967	25.3889	10	3	1	1	3	1
3	3	3	1	0	2	2	1	0	3	3	3	3	3	1	2	3	2	3	3	4	2	2	1	5	4	3	4	2	4	3	3	3	3	4	3	2	3	0	33	2	167	54.4311	19.5172	10	6	0	1	3	1
3	3	3	2	0	3	3	1	0	2	3	2	2	2	2	3	2	2	4	1	4	4	4	2	3	4	4	4	2	2	2	3	3	2	4	3	2	3	0	30	2	#NULL!	102.058	#NULL!	10	6	0	1	3	1
3	3	3	2	0	3	1	0	0	2	3	2	2	3	3	3	2	3	4	3	4	2	3	2	4	4	4	2	2	2	4	4	4	3	4	3	2	3	0	32	2	157	58.967	23.9229	10	3	1	1	3	1
3	3	3	3	2	3	2	2	0	3	3	3	3	3	3	3	3	4	4	3	3	2	2	3	4	4	4	4	1	3	3	3	3	3	3	3	2	3	0	38	2	180	85.729	26.4598	10	4	1	1	3	1
3	3	3	1	1	3	2	0	0	1	2	3	2	3	3	3	2	3	4	3	4	3	3	1	5	5	3	5	2	2	4	5	2	1	5	3	2	3	0	31	2	#NULL!	61.235	#NULL!	10	6	0	0	3	1
3	3	3	3	2	3	3	3	0	3	3	3	3	3	3	3	3	4	5	4	5	3	2	1	4	4	4	4	2	2	4	4	2	2	4	3	2	3	0	31	2	#NULL!	56.699	#NULL!	10	3	1	1	3	1
3	3	3	2	1	3	2	0	0	3	3	3	3	3	2	3	3	3	4	3	4	2	4	2	5	5	4	4	4	4	4	4	4	2	4	3	2	3	0	29	2	#NULL!	58.967	#NULL!	10	6	0	1	3	1
3	3	3	3	0	3	2	2	0	3	3	3	2	1	3	2	3	3	4	3	4	2	3	2	4	4	2	5	2	2	5	5	2	2	5	3	2	3	0	27	2	#NULL!	60.3278	#NULL!	10	6	0	1	3	1
3	2	3	1	1	2	2	1	0	3	3	3	2	2	2	2	2	3	3	3	4	3	3	2	4	4	3	3	2	3	3	3	3	3	2	3	2	3	0	39	2	#NULL!	79.3787	#NULL!	10	6	0	0	3	1
3	3	3	1	0	2	2	0	0	2	2	2	2	2	2	1	2	3	4	3	4	4	2	2	5	4	3	4	2	2	4	4	2	2	4	3	2	3	0	33	2	#NULL!	74.8427	#NULL!	10	6	0	#NULL!	3	1
3	3	3	2	1	3	2	1	1	2	0	2	2	2	2	2	2	4	3	4	4	2	4	4	4	2	4	4	2	2	4	4	2	2	4	3	2	3	0	57	2	#NULL!	62.5957	#NULL!	10	3	1	1	1	1
3	3	3	3	1	2	2	0	0	3	3	3	2	2	2	3	2	3	3	3	3	4	2	2	4	4	4	4	2	2	4	4	2	2	2	3	2	3	0	27	2	#NULL!	68.0389	#NULL!	10	6	0	1	3	1
2	3	2	2	0	2	1	0	0	2	3	2	2	2	3	2	2	2	2	3	3	4	4	2	5	4	4	5	1	1	5	5	1	1	5	3	2	3	0	25	2	165	50.8023	18.6604	10	6	0	1	3	1
3	3	3	2	0	3	2	0	0	3	3	3	2	3	3	3	3	5	5	5	5	2	4	1	5	5	4	5	2	2	4	4	2	2	4	3	2	3	0	46	2	#NULL!	68.0389	#NULL!	10	3	1	0	3	1
3	3	3	3	0	3	3	0	0	1	3	3	2	2	3	3	2	3	5	3	5	3	2	2	5	3	4	5	4	2	4	4	3	2	3	3	2	3	0	27	2	#NULL!	72.5748	#NULL!	10	3	1	1	3	1
3	3	3	1	1	1	1	0	0	1	2	3	2	2	2	3	2	2	3	3	3	3	4	3	4	4	4	4	2	2	4	4	2	4	4	3	2	3	0	29	2	156	63.5029	26.0945	10	3	1	0	3	1
3	3	3	1	0	1	0	0	0	3	3	3	3	3	3	3	3	3	4	3	3	2	5	1	5	4	4	4	2	2	4	4	2	2	4	3	2	3	0	34	1	200	136.078	34.0198	10	3	1	1	3	1
3	3	3	2	1	2	2	1	0	2	3	3	3	3	2	2	3	4	4	4	5	4	5	1	5	3	4	4	2	1	4	4	3	2	4	3	2	3	0	28	2	#NULL!	54.4311	#NULL!	10	6	0	1	3	1
2	2	2	1	0	1	1	0	0	3	3	2	2	2	2	2	2	2	2	2	2	2	4	2	4	3	4	4	2	2	4	4	2	2	4	3	2	3	0	52	2	157	61.235	24.843	10	6	0	0	3	1
3	3	2	1	0	2	1	0	1	2	3	2	2	2	3	2	3	2	2	2	2	4	3	3	4	3	3	4	2	2	4	4	3	3	4	3	2	3	0	33	2	#NULL!	54.4311	#NULL!	10	3	1	1	3	1
3	3	3	1	1	2	1	0	0	3	3	2	3	1	2	2	2	3	5	3	5	4	4	1	4	5	4	5	1	1	4	5	1	1	5	3	2	3	0	37	2	#NULL!	70.7604	17.1375	10	6	0	1	3	1
3	3	2	1	0	2	1	0	1	2	3	2	2	2	2	2	2	2	2	2	2	2	3	3	3	3	3	4	2	2	4	4	3	2	4	3	2	3	0	33	2	#NULL!	56.699	#NULL!	10	3	1	1	3	1
3	3	3	3	1	3	3	1	1	1	3	3	3	3	2	2	3	3	3	3	5	2	3	2	4	4	4	4	4	4	4	4	2	2	4	3	2	3	0	28	2	172.72	55.7919	21.1129	10	3	1	1	3	1
3	3	3	3	0	2	1	0	0	1	1	0	1	2	3	3	3	4	4	3	3	3	2	3	5	5	5	4	4	4	3	3	3	3	3	3	2	3	0	24	2	172.72	61.235	23.1727	10	3	1	1	3	1
3	3	3	3	3	3	3	3	3	3	3	3	3	3	3	3	3	5	5	5	5	2	3	2	4	4	4	5	2	3	4	4	4	2	4	3	2	3	0	34	2	162.56	52.1631	21.0338	10	3	1	1	3	1
3	3	3	2	1	3	1	0	0	3	3	2	1	2	2	3	2	3	5	4	5	2	4	1	5	5	4	5	1	2	5	5	2	2	5	3	2	3	0	27	2	167.64	63.5029	24.7999	10	3	1	1	3	1
3	3	3	3	3	3	3	1	0	3	3	3	3	3	3	3	3	5	4	4	4	2	2	2	2	4	4	5	2	2	5	4	2	2	4	3	2	3	0	21	2	203.2	68.0389	21.5228	10	6	0	1	3	1
3	3	3	2	1	2	2	1	0	2	3	3	2	2	2	3	2	3	4	4	3	3	4	2	3	4	3	4	2	2	4	4	2	2	4	3	2	3	0	23	2	187.96	72.5748	25.0595	10	6	0	1	3	1
3	3	3	1	1	2	3	0	0	3	3	3	3	3	3	2	3	3	3	4	4	3	4	2	5	5	4	5	2	2	4	4	2	1	4	3	2	3	0	22	2	157.48	45.3592	18.8948	10	3	1	1	3	1
3	3	3	2	1	3	2	1	0	3	3	3	3	3	3	3	3	3	4	3	4	2	5	1	4	5	3	5	1	1	4	4	2	2	5	3	2	3	0	53	2	172.72	54.4311	20.598	10	3	1	#NULL!	3	1
3	3	2	2	2	3	3	3	0	3	2	2	2	3	2	3	3	3	3	3	3	2	4	2	4	4	4	4	2	2	4	4	3	2	4	3	2	3	0	22	2	172.72	60.3278	22.8294	10	3	1	1	3	1
2	3	3	1	0	3	2	1	0	2	3	2	2	3	2	3	2	3	4	4	4	3	4	3	4	4	4	5	2	3	3	4	3	4	4	3	2	3	0	21	2	162.56	71.6676	28.8986	10	3	1	0	3	1
3	3	3	2	2	3	2	1	0	3	3	2	2	2	2	3	2	2	3	3	4	3	2	2	5	3	2	3	2	2	3	3	3	3	3	3	2	3	0	21	2	177.8	49.8952	18.305	10	3	1	1	3	1
3	3	3	2	1	3	3	1	1	3	3	3	3	3	0	2	3	3	3	3	3	4	4	2	3	5	5	5	1	1	5	5	1	1	5	3	2	3	0	26	2	167.64	55.7919	21.7885	10	1	1	1	3	1
2	3	3	2	1	2	2	0	0	3	3	3	2	2	2	2	2	3	4	3	3	2	4	2	4	4	3	4	2	2	4	5	2	2	4	3	2	3	0	39	2	177.8	45.3592	20.1976	10	3	1	1	3	1
3	3	3	3	3	3	3	3	3	3	3	3	3	3	3	3	3	3	3	3	3	3	4	4	3	4	4	5	2	2	4	4	4	2	4	3	2	3	0	31	2	162.56	70.3068	28.3499	10	1	1	1	3	1
0	1	1	0	0	1	0	0	0	0	0	0	0	0	0	0	0	3	5	3	4	4	2	2	5	4	2	5	1	1	5	5	1	1	3	3	2	3	0	31	1	172.72	56.2455	21.2846	10	3	1	1	3	1
3	3	3	1	2	3	2	0	0	2	3	2	1	2	2	3	2	4	4	3	3	2	4	1	5	4	4	4	2	2	4	4	2	2	4	3	2	3	0	34	1	208.28	86.1826	26.4996	10	6	0	1	3	1
3	3	3	2	1	2	2	1	0	2	3	2	2	3	2	2	3	3	4	4	4	2	3	1	4	4	3	4	2	2	4	4	2	2	4	3	2	3	0	32	2	182.88	83.9146	29.8598	10	3	1	1	3	1
3	3	3	2	1	2	1	1	0	2	3	2	2	2	2	2	3	3	4	3	4	2	4	2	4	4	4	4	2	2	4	4	2	2	5	3	2	3	0	30	2	#NULL!	54	#NULL!	10	#NULL!	#NULL!	1	3	1
2	3	2	1	3	2	2	0	0	3	3	3	2	2	2	2	2	3	3	3	3	3	4	4	4	3	3	4	3	3	3	4	3	3	4	3	2	3	0	30	2	177.8	93.44	34.2802	10	6	0	1	3	1
3	3	3	2	2	3	2	1	0	3	3	3	2	3	3	2	3	3	4	3	3	2	5	4	2	5	4	4	2	2	4	4	4	2	4	3	2	3	0	45	2	157.48	47.6272	19.8396	10	3	1	1	3	1
3	3	3	3	3	3	3	3	0	3	3	2	2	3	3	3	3	3	3	3	5	3	5	2	5	5	5	5	2	4	5	4	3	4	3	3	2	3	0	24	2	177.8	72.5748	26.6254	10	3	1	#NULL!	2	1
2	3	3	2	1	2	1	0	0	2	2	1	1	1	2	2	1	3	3	2	4	4	3	4	2	4	4	5	2	1	4	4	2	2	5	3	2	3	0	24	2	182.88	113.398	40.3511	10	6	0	#NULL!	2	1
3	3	2	0	0	2	1	0	0	2	2	2	2	1	3	3	2	4	5	4	5	3	4	3	5	5	5	5	2	2	5	5	5	2	5	3	2	3	0	24	1	187.96	86.1826	29.7582	10	6	0	#NULL!	#NULL!	#NULL!
3	2	3	2	0	3	2	0	0	3	3	2	2	2	3	2	2	3	4	2	2	4	3	2	4	4	2	4	2	2	3	4	3	3	4	3	2	3	0	28	2	198.12	68.0389	22.1511	10	6	0	0	#NULL!	#NULL!
3	3	3	1	1	3	2	0	0	2	3	3	2	3	3	3	3	3	4	4	4	4	2	2	5	5	1	2	4	5	2	2	4	4	4	3	2	3	0	23	2	172.72	61.235	23.1727	10	6	0	1	2	1
3	3	3	3	3	3	1	1	0	3	3	3	3	3	2	2	2	4	4	4	4	2	4	2	4	4	4	4	2	2	4	4	2	2	4	3	2	3	0	27	1	172.72	57.6062	21.7995	10	#NULL!	#NULL!	#NULL!	#NULL!	#NULL!
3	3	3	2	1	2	3	0	0	2	3	2	2	2	3	2	3	3	4	4	4	3	3	3	4	4	3	4	4	4	3	4	3	3	3	3	2	3	0	22	2	154	54	#NULL!	10	6	0	1	3	1
3	3	3	3	1	3	3	1	0	3	3	2	3	3	3	3	3	3	3	2	3	3	4	2	4	4	3	4	2	2	4	4	2	2	4	3	2	3	0	27	2	162.56	58.967	23.7773	10	6	0	0	2	1
3	2	3	2	1	2	2	0	0	2	3	2	1	2	2	2	2	3	4	4	4	2	4	4	2	4	3	4	1	2	4	4	2	2	4	3	2	3	0	24	2	172.72	47.6272	18.0232	10	6	0	#NULL!	2	1
3	2	3	2	1	3	2	1	0	2	3	2	1	1	2	2	2	3	4	2	4	2	4	2	4	4	4	4	2	2	4	4	2	2	4	3	2	3	0	23	2	177.8	56.699	20.8011	10	6	0	#NULL!	#NULL!	#NULL!
3	3	3	3	0	3	1	0	0	3	0	2	1	3	3	2	3	2	2	3	3	3	3	4	4	4	3	5	3	3	4	4	4	3	4	3	2	3	0	25	2	162.56	49.8952	20.1193	10	6	0	0	#NULL!	#NULL!
3	3	3	1	0	2	2	0	0	2	3	2	2	2	3	2	2	2	4	3	4	2	2	2	5	5	4	5	1	1	4	4	1	1	5	3	2	3	0	23	2	182.88	63.5029	18.9874	10	6	0	0	2	1
3	3	3	1	1	3	1	0	0	2	2	3	2	2	2	3	2	3	3	3	3	3	2	2	5	4	3	4	2	3	3	3	4	3	4	3	2	3	0	26	2	157	50	20.1193	10	4	1	#NULL!	#NULL!	#NULL!
3	3	3	2	3	2	2	0	0	3	3	2	2	3	3	2	2	1	3	3	4	2	4	2	5	3	2	5	1	2	4	4	2	2	5	3	2	3	0	27	2	152.4	72.5748	25.8247	10	6	0	0	2	1
3	3	3	1	0	3	2	1	0	2	3	2	2	2	2	2	2	3	3	4	4	2	4	2	4	4	2	4	2	2	4	4	2	2	4	3	2	3	0	23	1	162.56	53.5239	21.5825	10	3	1	#NULL!	#NULL!	#NULL!
3	3	3	1	0	2	1	0	0	1	2	3	2	2	3	2	2	3	4	3	4	2	4	2	2	4	5	4	1	2	4	4	2	2	4	3	2	3	0	25	1	164	69.3996	23.9632	10	3	1	#NULL!	6	0
3	3	3	2	2	2	2	1	1	3	3	3	3	2	2	3	3	3	5	4	4	2	4	2	4	5	5	5	1	2	5	5	2	1	5	3	2	3	0	27	1	163	57	21.6279	10	6	0	#NULL!	2	1
3	3	3	2	1	2	2	3	0	2	3	2	2	2	2	2	3	3	4	3	4	3	3	2	4	4	4	4	2	2	4	4	2	2	4	3	2	3	0	26	2	187.96	83.9146	24.4078	10	6	0	0	#NULL!	#NULL!
3	2	2	2	2	2	2	2	1	1	1	1	2	1	1	2	1	4	4	3	3	2	3	3	3	2	3	4	4	3	2	3	3	3	4	3	2	3	0	28	1	182.88	62.5957	22.2738	10	6	0	1	2	1
3	2	3	2	0	3	2	2	0	3	3	3	3	2	3	3	3	3	4	2	4	2	5	1	4	4	5	4	1	1	4	5	4	1	5	3	2	3	0	22	1	172.72	48.988	18.5382	10	3	1	0	#NULL!	#NULL!
3	3	2	1	2	2	2	1	0	2	2	2	2	2	2	2	2	3	4	3	4	2	4	2	2	4	4	4	2	2	4	4	2	2	4	3	2	3	0	32	1	167.64	70.3068	27.457	10	3	1	0	2	1
3	3	3	1	1	3	2	1	0	3	2	1	2	1	2	2	2	3	3	3	3	4	3	2	5	4	3	4	1	1	5	5	3	2	3	3	2	3	0	23	2	203.2	72.5748	22.9576	10	#NULL!	#NULL!	1	2	1
3	3	3	1	2	3	1	2	0	1	3	2	2	3	2	1	2	4	3	4	3	4	4	5	3	3	5	4	1	2	4	4	2	1	5	3	2	3	0	29	2	187.96	56.699	19.5778	10	1	1	#NULL!	#NULL!	#NULL!
3	3	3	2	1	1	2	0	0	3	3	3	3	3	3	1	3	2	2	2	2	5	3	3	5	4	4	4	2	2	4	4	2	2	4	3	2	3	0	24	1	193.04	74.8427	25.0882	10	3	1	0	6	0
3	3	3	3	1	3	1	0	0	3	3	3	3	3	3	3	2	3	3	3	3	4	4	2	4	4	4	4	3	2	4	4	2	2	4	3	2	3	0	25	2	172.72	56.699	21.4562	10	#NULL!	#NULL!	0	2	1
2	2	2	1	0	2	1	0	0	1	2	2	1	2	2	2	2	4	5	4	4	2	4	2	4	4	5	5	1	2	5	5	2	1	5	3	2	3	0	22	1	162.56	47.6272	19.2048	10	3	1	#NULL!	2	1
3	3	3	2	1	3	2	1	0	2	3	3	2	2	3	2	3	3	4	3	4	2	4	2	2	4	3	5	1	1	4	5	1	1	5	3	2	3	0	22	2	193.04	77.1107	25.8484	10	6	0	0	2	1
3	2	3	1	0	2	2	3	0	3	3	3	1	3	3	1	3	2	5	1	3	2	4	5	4	3	4	5	2	2	5	4	3	2	4	3	2	3	0	21	1	177.8	#NULL!	0	10	3	1	0	#NULL!	#NULL!
3	3	3	2	1	3	2	2	0	3	3	2	2	3	2	3	2	3	3	3	3	2	4	3	5	4	4	4	2	2	4	4	2	2	4	3	2	3	0	23	2	182.88	74.8427	22.378	10	3	1	0	6	0
3	3	3	2	2	3	3	2	0	2	3	3	2	3	3	3	3	4	5	4	4	3	3	2	5	4	4	5	2	2	4	4	2	2	2	3	2	3	0	22	2	172.72	49.8952	18.8815	10	3	1	0	#NULL!	#NULL!
3	3	3	3	0	3	1	0	0	0	3	3	2	3	3	2	3	1	1	1	1	5	2	1	5	3	2	4	2	2	4	4	1	2	4	3	2	3	0	24	1	177.8	54.4311	19.969	10	6	0	#NULL!	#NULL!	#NULL!
3	3	2	2	0	2	2	0	0	2	3	2	2	1	3	3	3	3	4	3	4	4	4	2	5	5	3	4	2	2	4	4	2	2	5	3	2	3	0	25	2	167.64	54.4311	21.257	10	6	0	0	2	1
3	3	3	2	1	3	3	2	0	3	3	3	2	2	3	3	2	3	5	3	5	2	3	2	5	3	3	5	2	2	4	4	2	2	4	3	2	3	0	25	1	203.2	70.3068	22.2402	10	3	1	#NULL!	#NULL!	#NULL!
2	3	3	2	2	3	3	1	1	1	1	2	1	2	3	3	2	4	5	4	4	2	3	2	4	5	4	4	2	2	4	4	2	2	4	3	2	3	0	27	2	167.64	49.8952	19.4856	10	6	0	0	2	1
3	3	3	2	1	2	2	2	0	1	3	2	2	2	3	2	2	3	3	2	2	4	3	1	4	4	4	4	1	2	4	4	2	2	4	3	2	3	0	26	2	193.04	72.5748	24.3279	10	6	0	0	2	1
3	3	3	2	1	2	3	1	0	3	1	2	2	3	1	2	2	4	4	4	4	3	1	2	4	4	4	4	2	2	4	4	2	2	4	3	2	3	0	31	2	177.8	62.1422	22.798	10	4	1	0	2	1
3	3	3	2	1	3	3	2	0	3	3	2	2	2	2	2	2	4	4	4	4	2	3	4	3	4	4	4	4	2	3	2	4	4	2	3	2	3	0	23	1	172.72	58.967	22.3144	10	3	1	0	2	1
3	2	2	2	1	2	2	3	1	3	1	2	2	1	3	2	1	2	4	2	4	4	4	4	4	3	3	4	2	2	4	4	2	2	4	3	2	3	0	23	2	182.88	83.9146	25.0905	10	3	1	0	2	1
3	2	3	1	0	2	2	1	0	3	3	2	2	2	3	2	2	2	3	2	3	3	3	3	4	4	4	5	1	2	5	5	2	2	4	3	2	3	0	24	1	182.88	61.235	21.7896	10	6	0	#NULL!	2	1
3	3	3	2	0	2	1	3	0	3	2	2	3	3	3	2	3	1	4	3	4	4	3	3	5	4	4	4	2	3	4	4	2	2	3	3	2	3	0	26	2	177.8	62.5957	22.9644	10	6	0	#NULL!	2	1
3	3	3	2	0	3	2	0	1	3	3	2	2	3	2	3	3	3	4	3	4	2	4	2	5	5	5	4	2	2	3	3	2	4	4	3	2	3	0	26	2	198.12	60.7814	19.7883	10	6	0	#NULL!	2	1
3	3	3	3	3	2	2	1	1	3	3	2	3	2	2	2	3	2	2	3	3	4	3	2	2	2	2	4	4	4	4	4	3	4	3	3	2	3	0	24	2	187.96	77.1107	26.6258	10	4	1	0	2	1
3	3	3	3	1	3	3	3	0	3	3	3	3	3	3	3	3	3	4	3	4	3	3	3	4	5	5	5	2	4	4	4	3	3	4	3	2	3	0	29	2	162.56	47.6272	19.2048	10	3	1	1	3	1
3	3	3	3	1	3	3	3	0	3	3	3	3	3	3	3	3	4	4	4	4	2	3	2	5	4	4	5	1	5	4	4	2	2	5	3	2	3	0	25	2	198.12	74.3891	24.2186	10	3	1	#NULL!	#NULL!	#NULL!
2	3	3	1	1	2	1	0	0	1	3	2	1	3	2	2	2	3	4	2	4	5	3	4	2	4	4	4	2	2	4	4	2	3	4	3	2	3	0	26	1	177.8	54.4311	19.969	10	3	1	#NULL!	2	1
3	3	3	3	3	3	3	3	0	3	3	3	3	2	3	3	3	2	3	2	3	3	3	3	5	4	4	4	2	4	3	4	3	3	4	3	2	3	0	24	2	187.96	71.6676	24.7463	10	3	1	#NULL!	#NULL!	#NULL!
3	3	3	2	0	2	3	1	0	3	3	1	2	2	3	2	2	4	4	3	4	3	4	4	4	3	4	4	3	4	4	4	2	3	4	3	2	3	0	21	2	187.96	65.7709	22.7102	10	#NULL!	#NULL!	#NULL!	#NULL!	#NULL!
3	3	3	1	1	3	2	1	0	3	2	2	2	2	3	2	3	2	2	2	2	4	4	2	4	4	4	4	2	2	3	2	4	3	4	3	2	3	0	24	2	163	59	#NULL!	10	6	0	#NULL!	#NULL!	#NULL!
3	3	2	2	0	3	1	0	0	3	2	3	2	2	3	3	3	5	5	5	5	2	3	2	5	5	4	5	5	3	4	4	4	2	4	3	2	3	0	24	1	198.12	79.3787	25.843	10	3	1	#NULL!	2	1
3	3	3	2	1	2	2	1	0	3	3	2	2	2	2	2	2	3	4	3	3	2	4	1	5	4	4	5	1	1	5	5	1	1	4	3	2	3	0	26	2	203.2	83.9146	26.5447	10	3	1	0	2	1
3	3	3	3	2	3	3	2	0	3	2	2	2	3	3	3	3	3	3	3	4	4	3	2	5	4	4	5	2	2	4	4	2	2	4	3	2	3	0	28	1	162.56	65.7709	26.5208	10	6	0	#NULL!	2	1
3	3	3	1	1	3	2	1	0	3	3	2	2	2	3	1	3	3	4	3	4	2	3	2	4	3	4	3	2	2	4	4	1	1	5	3	2	3	0	25	1	177.8	65.7709	24.1293	10	3	1	#NULL!	#NULL!	#NULL!
2	3	2	2	1	1	2	0	0	1	2	1	1	1	2	2	1	3	4	2	4	3	2	4	2	2	4	4	2	2	4	4	2	2	2	3	2	3	0	23	2	173	72	24.3279	10	3	1	0	#NULL!	#NULL!
3	3	3	1	1	2	1	0	0	1	2	2	1	1	2	3	2	3	4	2	4	3	3	2	2	4	4	4	2	2	4	4	2	2	4	3	2	3	0	22	1	198.12	97.5224	26.8732	10	6	0	0	2	1
3	3	3	2	1	2	1	0	0	3	2	2	2	2	2	1	2	4	4	4	4	2	4	2	4	3	4	5	2	2	4	4	2	2	4	3	2	3	0	25	2	172.72	49.8952	18.8815	10	3	1	0	#NULL!	#NULL!
3	3	3	2	3	3	3	1	1	3	3	3	2	3	2	3	3	2	4	2	4	2	3	4	4	4	4	4	2	2	4	4	2	2	4	3	2	3	0	25	2	167.64	58.967	23.0285	10	3	1	#NULL!	#NULL!	#NULL!
2	3	3	2	1	3	3	1	0	2	3	3	2	2	3	2	2	4	4	4	4	3	3	3	3	3	2	4	2	4	4	4	2	2	4	3	2	3	0	25	1	182.88	99.3367	29.7017	10	6	0	#NULL!	#NULL!	#NULL!
3	2	2	2	0	2	1	1	0	1	1	2	2	2	3	3	2	3	3	4	3	3	3	3	3	3	3	4	2	2	4	4	2	2	4	3	2	3	0	28	2	187.96	77.1107	26.6258	10	3	1	0	2	1
3	3	3	3	2	3	2	2	3	3	3	3	3	3	3	3	3	5	5	5	4	2	5	2	4	4	4	5	2	2	4	4	2	2	4	3	2	3	0	23	2	162.56	56.699	22.8628	10	6	0	0	#NULL!	#NULL!
2	3	3	1	1	3	2	1	0	3	2	2	2	1	2	2	1	3	2	2	2	2	2	1	5	2	4	4	2	2	4	4	3	2	4	3	2	3	0	27	1	203.2	63.5029	20.0879	10	3	1	0	2	1
3	3	2	2	3	3	3	2	0	2	3	3	2	2	0	3	2	2	4	2	4	3	3	2	1	4	4	5	1	1	5	5	5	1	5	3	2	3	0	30	1	182.88	65.7709	23.4036	10	#NULL!	#NULL!	1	2	1
3	3	3	2	1	3	2	1	0	1	3	2	2	2	2	2	2	2	3	3	3	4	4	2	4	4	4	5	1	2	4	4	2	2	2	3	2	3	0	25	2	167.64	49.8952	19.4856	10	6	0	0	6	0
2	3	3	1	0	2	3	0	0	3	1	3	3	1	2	3	3	3	4	2	4	4	4	2	5	5	3	5	2	2	4	4	2	2	4	3	2	3	0	27	2	193.04	83.9146	23.7526	10	6	0	#NULL!	#NULL!	#NULL!
3	3	3	2	1	3	2	3	0	3	2	2	1	2	3	2	2	3	4	3	4	3	4	2	5	4	4	4	2	2	4	4	2	2	4	3	2	3	0	23	2	162.56	55.7919	22.497	10	6	0	#NULL!	#NULL!	#NULL!
2	3	3	2	0	1	1	0	0	2	3	2	2	2	3	2	2	2	3	3	3	4	4	3	4	4	4	5	2	2	4	4	1	2	5	3	2	3	0	28	1	208.28	65.7709	20.2234	10	3	1	#NULL!	2	1
3	3	3	2	2	3	3	1	0	3	3	3	3	2	3	3	3	3	5	3	5	2	5	2	3	5	4	4	2	2	4	4	2	2	4	3	2	3	0	26	1	198.12	72.5748	23.6279	10	6	0	1	2	1
3	3	3	1	0	1	1	0	0	1	2	1	1	1	2	1	1	3	3	3	3	4	3	2	4	4	4	5	2	2	4	4	2	2	3	3	2	3	0	26	2	177.8	54.4311	19.969	10	6	0	#NULL!	2	1
3	3	3	1	1	3	1	0	0	3	2	2	2	2	3	2	2	4	5	4	5	2	5	1	3	3	5	5	1	1	5	4	2	1	5	3	2	3	0	24	2	187.96	68.0389	23.4933	10	6	0	#NULL!	2	1
3	3	3	2	3	2	2	1	0	3	3	3	2	2	3	3	2	1	1	1	1	5	4	1	5	5	4	5	3	2	4	4	1	1	5	3	2	3	0	25	2	187.96	68.0389	23.4933	10	6	0	#NULL!	2	1
3	3	3	2	3	3	2	0	0	2	3	3	2	2	3	3	2	3	4	4	4	2	4	2	2	4	4	5	1	5	5	5	1	1	5	3	2	3	0	24	2	182.88	72.5748	21.6999	10	3	1	1	#NULL!	#NULL!
3	3	3	2	2	3	2	1	0	2	2	2	2	2	3	2	2	4	4	3	4	2	5	2	5	5	4	5	2	2	4	4	2	2	3	3	2	3	0	24	1	182.88	72.5748	21.6999	10	6	0	0	2	1
3	3	2	3	2	3	2	3	2	1	2	2	2	2	3	2	2	5	3	4	2	4	2	4	4	2	4	4	2	4	4	5	1	2	4	3	2	3	0	23	1	172.72	50.3488	19.0531	10	3	1	#NULL!	2	1
3	3	3	2	2	3	2	0	0	3	3	3	3	3	3	3	3	4	4	4	4	2	4	2	4	4	4	4	2	4	4	4	2	2	4	3	2	3	0	31	2	193.04	64.8637	21.7431	10	6	0	1	3	1
3	3	2	1	0	2	2	0	0	2	3	2	2	2	3	2	2	3	4	3	4	3	3	2	3	4	4	4	2	2	4	4	2	2	4	3	2	3	0	28	2	162.56	68.0389	27.4354	10	6	0	0	3	1
3	3	3	3	2	3	2	2	0	2	3	2	2	2	2	2	1	5	5	4	5	5	2	4	5	4	2	4	2	2	4	4	2	2	4	3	2	3	0	35	2	187.96	72.5748	25.0595	10	3	1	1	3	1
3	3	3	2	0	2	1	0	0	3	3	2	2	2	1	3	3	3	3	4	4	2	4	4	4	4	4	4	2	2	4	4	2	2	4	3	2	3	0	38	2	162.56	113.398	45.7256	10	3	1	1	3	1
3	3	3	1	1	2	2	1	0	2	3	3	1	3	3	3	2	4	4	4	4	2	4	2	4	4	5	5	2	2	4	4	2	2	4	3	2	3	0	19	2	177.8	65.7709	24.1293	10	3	1	1	3	1
3	3	3	2	2	3	3	0	0	3	3	3	3	3	3	3	3	3	3	3	3	2	4	1	4	4	4	5	1	1	5	5	1	1	5	3	2	3	0	36	2	208.28	97.5224	29.9864	10	3	1	1	3	1
3	3	3	3	2	3	2	2	0	2	3	2	2	2	2	2	1	5	5	4	5	5	2	4	5	4	2	4	2	2	4	4	2	2	4	3	2	3	0	35	2	208.28	72.5748	22.3155	10	3	1	1	3	1
3	3	3	3	3	3	3	1	0	3	3	3	3	3	3	3	3	3	3	2	2	4	2	5	4	3	4	5	1	2	4	4	2	2	5	3	2	3	0	54	2	162.56	89.8113	36.2147	10	3	1	1	3	1
3	2	2	1	3	2	1	0	0	3	3	2	3	2	2	2	2	3	4	4	5	4	3	2	2	5	4	5	2	2	4	4	2	2	4	3	2	3	0	48	2	172.72	70.3068	26.6057	10	6	0	1	3	1
3	3	3	2	1	3	2	1	0	3	3	3	2	2	3	2	3	3	4	3	4	4	2	5	5	4	2	4	2	2	4	4	2	2	4	3	2	3	0	28	2	157.48	61.6886	25.697	10	6	0	1	3	1
3	3	3	3	2	3	3	1	0	3	3	3	3	3	3	3	3	4	5	4	4	1	1	1	4	4	4	4	1	2	4	4	2	1	4	3	2	3	0	32	2	152.4	49.8952	21.4829	10	3	1	1	3	1
3	2	3	2	2	2	2	1	0	3	3	2	3	2	2	3	3	3	4	3	4	4	4	2	5	4	2	4	1	2	4	4	2	1	5	3	2	3	0	31	2	168	79.3787	28.2457	10	6	0	1	3	1
3	3	3	3	3	3	2	1	0	3	3	3	3	3	3	3	3	5	5	5	5	5	5	2	5	5	5	5	2	2	5	4	2	2	5	3	2	3	0	21	2	193.04	92.9864	31.1701	10	6	0	1	3	1
3	3	3	2	1	3	2	3	0	3	3	3	2	2	2	3	3	3	3	3	3	3	3	4	4	4	3	4	2	2	4	4	2	2	4	3	2	3	0	27	2	162.56	54.4311	21.9483	10	6	0	1	3	1
3	2	3	3	2	2	2	2	0	3	3	3	3	3	3	3	3	5	5	5	5	5	5	3	3	5	5	5	3	3	4	4	3	3	4	3	2	3	0	29	1	187.96	77.1107	26.6258	10	1	1	1	3	1
3	3	3	2	1	3	1	1	0	2	3	2	2	3	3	2	3	3	4	4	5	3	2	3	4	4	4	3	2	4	3	4	2	2	3	3	2	3	0	30	2	157.48	64.4101	26.8307	10	3	1	1	2	1
3	3	3	1	0	3	1	0	0	2	3	3	1	1	3	2	2	5	5	5	5	2	2	1	4	4	2	5	2	5	5	5	5	1	4	3	2	3	0	25	2	187.96	77.1107	26.6258	10	6	0	#NULL!	2	1
3	3	3	2	1	2	1	0	0	1	3	2	2	2	2	2	2	3	3	3	3	3	2	2	5	4	2	4	4	4	4	4	4	4	2	3	2	3	0	27	2	182.88	77.1107	27.4387	10	6	0	#NULL!	6	0
3	3	3	2	0	3	3	1	0	3	3	3	2	3	3	3	3	3	4	4	4	2	2	1	2	4	4	4	3	2	4	4	2	3	4	3	2	3	0	21	1	162.56	83.0074	33.4711	10	#NULL!	#NULL!	0	3	1
3	3	3	2	0	3	3	2	0	1	1	2	2	2	3	3	3	2	3	2	2	3	2	3	5	3	2	2	4	4	3	3	4	4	2	3	2	3	0	24	2	193.04	68.0389	22.8074	10	3	1	0	3	1
3	3	3	2	1	2	2	1	0	3	3	2	2	2	3	3	2	4	4	4	4	4	3	3	3	3	4	4	3	3	4	4	4	2	4	3	2	3	0	23	2	193.04	79.8323	26.7607	10	6	0	1	3	1
3	3	3	2	1	3	2	0	0	2	2	2	2	2	3	2	2	3	3	3	3	4	3	2	3	3	3	4	3	3	3	3	3	3	3	3	2	3	0	22	2	172.72	56.699	21.4562	10	6	0	1	#NULL!	#NULL!
3	3	3	1	0	3	3	2	0	2	3	2	2	2	2	2	2	2	3	2	3	4	4	2	5	4	4	5	2	2	4	4	2	2	4	3	2	3	0	25	2	182.88	68.0389	24.2106	10	3	1	#NULL!	#NULL!	#NULL!
3	3	3	2	2	3	3	1	0	3	3	2	1	3	3	1	2	4	4	4	5	1	2	1	4	3	4	4	4	2	4	3	4	3	4	3	2	3	0	26	2	182.88	65.7709	23.4036	10	6	0	1	3	1
3	3	3	3	0	1	1	0	0	1	2	1	1	1	2	1	1	4	4	4	4	4	3	1	5	3	4	4	3	3	4	4	2	2	4	3	2	3	0	30	1	187.96	72.5748	25.0595	10	6	0	#NULL!	#NULL!	#NULL!
2	3	3	2	0	2	2	2	0	1	3	3	1	2	3	3	2	3	4	3	4	4	2	4	3	4	3	4	3	4	2	2	3	4	4	3	2	3	0	22	2	182.88	87.0897	30.9896	10	3	1	0	#NULL!	#NULL!
3	3	3	3	1	3	2	2	0	3	2	3	2	3	2	2	2	5	5	4	4	4	4	2	2	4	3	3	3	3	4	4	4	3	3	3	2	3	0	23	2	203.2	86.1826	27.2622	10	3	1	#NULL!	3	1
3	3	3	3	1	2	2	1	0	3	3	2	2	2	2	3	3	3	4	3	4	2	2	2	4	4	3	4	2	2	3	4	2	3	4	3	2	3	0	44	2	187.96	90.7185	31.3244	10	6	0	0	3	1
2	2	3	1	0	1	1	0	0	2	3	1	0	1	2	1	3	2	2	2	4	3	4	2	4	4	4	4	2	2	4	4	2	2	4	3	2	3	0	22	2	167.64	65.7709	25.6856	10	3	1	0	3	1
3	3	3	3	1	3	2	1	0	1	3	2	1	2	3	3	3	3	4	3	4	2	4	2	4	4	4	5	1	1	5	5	1	1	5	3	2	3	0	29	2	193.04	58.967	19.7664	10	3	1	1	3	1
3	3	3	2	1	3	2	1	0	2	2	2	2	2	3	2	2	3	4	3	4	2	4	1	5	4	2	4	2	2	4	4	2	2	4	3	2	3	0	30	2	162.56	49.8952	20.1193	10	6	0	#NULL!	3	1
3	3	3	1	0	2	1	1	0	2	3	1	1	2	1	1	2	3	4	3	4	2	2	2	4	3	4	4	2	2	4	4	2	2	4	3	2	3	0	24	#NULL!	167.64	85.729	33.4798	10	#NULL!	#NULL!	#NULL!	#NULL!	#NULL!
3	3	3	1	1	3	2	1	0	2	2	2	2	2	0	2	3	2	2	2	4	2	1	1	4	4	3	4	2	2	4	3	2	2	4	3	2	3	0	21	2	#NULL!	#NULL!	#NULL!	10	1	1	0	#NULL!	#NULL!
3	3	3	1	0	3	1	0	0	2	3	3	2	3	2	3	3	4	4	4	4	2	4	2	4	4	5	5	1	1	5	5	1	1	5	3	2	3	0	44	2	162.56	50.3488	20.3022	10	#NULL!	#NULL!	#NULL!	#NULL!	#NULL!
2	2	2	1	1	2	2	1	0	2	2	1	2	2	2	2	2	4	4	4	4	2	2	2	2	4	4	5	1	1	5	5	1	1	5	3	2	3	0	30	1	162.56	51.2559	20.668	10	#NULL!	#NULL!	0	3	1
3	3	3	1	0	3	3	1	0	3	2	3	2	1	1	2	2	4	4	4	5	4	3	2	5	4	4	4	3	3	2	4	4	4	4	3	2	3	0	23	2	182.88	72.5748	25.8247	10	6	0	0	#NULL!	#NULL!
3	3	3	2	0	3	2	1	0	3	3	3	2	2	2	2	3	2	3	3	5	2	3	2	4	4	3	4	2	3	4	4	3	2	3	3	2	3	0	27	2	177.8	54.4311	19.969	10	6	0	1	3	1
3	3	3	2	1	3	2	1	0	3	1	3	3	2	1	3	3	3	3	3	3	5	1	3	3	4	4	4	4	4	4	3	4	2	4	3	2	3	0	27	2	177.8	58.0598	21.3003	10	6	0	0	2	1
3	3	3	3	3	3	3	3	1	3	1	3	3	3	3	3	3	5	4	4	5	3	4	3	4	4	4	5	2	2	5	5	5	2	5	3	2	3	0	29	2	162.56	52.1631	21.0338	10	5	1	0	#NULL!	#NULL!
3	3	3	3	3	3	3	2	2	3	3	3	3	2	3	3	3	3	4	4	4	3	4	3	4	4	4	4	2	2	4	4	3	2	4	3	2	3	0	28	2	208.28	68.0389	20.9208	10	5	1	0	#NULL!	#NULL!
3	3	3	1	0	1	1	1	1	1	1	1	1	1	1	1	1	4	4	4	4	4	4	4	4	4	4	4	3	3	3	3	3	3	3	3	2	3	0	26	1	182.88	56.2455	20.0141	10	6	0	0	#NULL!	#NULL!
3	3	3	2	2	3	3	2	1	3	3	2	3	2	3	3	3	3	4	3	4	3	4	2	3	4	4	4	4	2	4	3	3	4	2	3	2	3	0	25	2	164	52.1631	19.3946	10	6	0	0	3	1
3	3	3	3	1	1	3	0	0	2	3	3	2	2	3	3	2	3	4	3	5	3	2	2	4	5	5	4	2	2	4	4	4	3	3	3	2	3	0	28	2	#NULL!	62.5957	#NULL!	10	6	0	1	3	1
3	3	3	3	1	3	2	1	0	3	3	3	3	3	1	2	3	4	5	4	5	1	4	1	5	5	2	4	2	2	4	4	2	2	4	3	2	3	0	59	2	#NULL!	113.398	#NULL!	10	#NULL!	#NULL!	0	3	1
3	3	3	2	1	3	3	0	0	2	2	2	3	2	1	3	3	3	4	3	4	2	4	1	2	4	4	4	2	3	3	3	2	3	3	3	2	3	0	31	1	177.8	81.6466	25.8273	10	6	0	0	3	1
3	3	3	2	2	3	3	0	0	3	3	3	3	3	3	3	3	4	5	4	5	2	4	1	5	5	4	4	4	4	4	3	3	3	4	3	2	3	0	40	2	#NULL!	81.6466	#NULL!	10	3	1	0	3	1
3	3	3	2	1	2	2	0	1	3	3	2	2	3	3	3	3	4	4	4	4	3	3	1	5	4	4	4	5	5	3	3	3	3	4	3	2	3	0	28	2	170	57.6062	19.9332	10	6	0	0	3	1
3	3	3	2	2	3	3	0	0	3	3	3	3	3	3	3	3	4	5	4	5	2	4	1	5	5	4	4	4	4	4	3	3	3	4	3	2	3	0	40	2	#NULL!	81.6466	#NULL!	10	3	1	0	3	1
3	3	3	2	2	3	2	1	0	3	3	1	2	2	2	3	3	3	4	4	4	2	4	2	4	3	2	4	3	3	3	3	3	3	4	3	2	3	0	34	2	167	65.7709	23.5833	10	#NULL!	#NULL!	1	3	1
3	3	2	2	0	2	1	0	0	3	3	2	2	2	2	2	2	3	4	4	4	2	4	1	5	3	4	4	2	2	4	2	2	2	4	3	2	3	0	39	2	163	82.1002	#NULL!	10	6	0	0	3	1
3	3	3	2	2	3	1	1	0	3	3	2	2	2	2	2	2	3	3	3	3	3	2	2	5	4	3	4	4	4	3	3	4	3	2	3	2	3	0	36	2	#NULL!	58.967	#NULL!	10	6	0	0	3	1
2	3	3	2	1	3	2	0	0	3	3	3	3	2	2	3	3	2	4	2	4	3	2	4	2	3	4	4	2	2	4	4	4	2	4	3	2	3	0	26	2	163	54.4311	20.4869	10	6	0	1	3	1
3	3	3	2	1	2	2	1	0	3	3	2	2	2	3	3	2	3	5	2	4	2	4	1	5	4	4	4	3	2	4	4	2	2	5	3	2	3	0	30	2	172	72.5748	24.532	10	3	1	0	3	1
3	3	3	3	1	2	1	0	0	2	3	1	1	1	2	2	1	2	2	2	3	2	2	2	4	3	3	3	2	4	3	3	3	2	3	3	2	3	0	22	2	167.64	65.7709	25.6856	10	1	1	1	3	1
3	3	3	2	1	3	2	1	0	3	3	3	2	2	3	3	2	2	2	1	1	2	4	3	5	4	2	4	4	4	2	3	4	3	4	3	2	3	0	30	2	162.56	61.235	24.6918	10	6	0	1	3	1
2	2	3	2	3	3	2	0	0	2	3	2	2	3	0	1	1	3	4	2	4	3	2	3	4	2	2	3	2	2	4	3	3	2	4	3	2	3	0	36	2	172.72	47.6272	18.0232	10	3	1	1	3	1
3	3	3	3	3	3	3	3	0	3	3	3	3	3	2	2	3	3	4	3	4	2	3	4	4	3	4	3	4	4	2	3	4	4	3	3	2	3	0	36	2	187.96	83.9146	28.9751	10	3	1	1	3	1
3	3	3	3	2	2	2	1	0	3	3	3	3	2	2	3	2	2	4	4	5	4	2	2	5	4	4	4	4	2	2	2	4	4	2	3	2	3	0	25	2	182.88	76.2035	27.1159	10	#NULL!	#NULL!	0	3	1
2	3	3	2	1	3	3	1	1	3	3	2	1	2	3	2	3	1	3	3	4	3	4	2	2	4	4	4	4	2	3	4	4	2	4	3	2	3	0	25	2	187.96	81.6466	23.7481	10	6	0	0	#NULL!	#NULL!
3	3	3	1	0	2	1	0	0	3	2	3	2	3	2	3	3	1	2	1	2	5	3	1	5	5	5	5	1	1	5	5	1	1	5	3	2	3	0	23	2	#NULL!	#NULL!	#NULL!	10	6	0	0	2	1
3	3	3	1	1	3	3	0	0	1	3	2	2	2	3	3	2	2	3	3	3	3	3	2	4	4	2	5	4	4	4	4	3	3	2	3	2	3	0	22	2	203.2	75.7499	23.962	10	3	1	0	2	1
3	1	3	1	1	2	2	0	0	3	3	2	2	2	2	3	2	3	3	3	3	4	4	4	4	4	4	5	5	2	4	4	3	2	5	3	2	3	0	24	2	198.12	58.967	19.1976	10	3	1	0	2	1
3	1	3	1	1	2	2	0	0	3	3	2	2	2	2	3	2	3	3	3	3	4	4	4	4	4	4	5	5	2	4	4	3	2	5	3	2	3	0	24	2	193.04	71.6676	24.0238	10	3	1	0	2	1
3	3	3	2	0	2	0	0	0	3	3	2	2	3	2	2	3	3	3	3	3	3	4	2	4	5	5	5	2	2	4	4	2	2	4	3	2	3	0	29	1	157.48	49.8952	20.7843	10	3	1	1	2	1
3	3	3	2	0	2	0	0	0	3	3	2	2	3	2	2	3	3	3	3	3	3	4	2	4	5	5	5	2	2	4	4	2	2	4	3	2	3	0	29	1	177.8	77.1107	28.2895	10	3	1	1	2	1
3	3	2	2	0	2	2	0	0	1	3	3	2	3	3	2	3	2	3	3	4	4	4	2	2	5	4	2	4	4	2	2	4	4	4	3	2	3	0	35	2	157.48	52.1631	21.7291	10	3	1	#NULL!	#NULL!	#NULL!
3	3	3	2	3	2	2	1	0	3	3	3	3	3	1	2	3	3	4	3	4	2	3	2	4	4	3	4	2	2	3	3	3	3	3	3	2	3	0	51	2	162.56	56.699	22.8628	10	3	1	1	3	1
3	3	3	2	2	3	3	3	0	3	3	3	2	3	3	3	2	5	5	5	5	2	4	1	2	5	4	4	2	4	4	4	2	2	4	3	2	3	0	23	1	177.8	57.6062	21.1339	10	6	0	0	2	1
3	3	3	2	0	3	1	0	0	3	3	2	3	2	3	3	2	3	3	3	3	4	2	4	5	3	2	5	1	2	4	4	2	1	4	3	2	3	0	25	2	182.88	63.5029	22.5966	10	6	0	1	3	1
3	3	3	2	1	2	1	0	0	1	1	1	1	2	2	1	1	2	3	3	2	2	3	2	4	3	3	2	4	4	2	3	3	4	3	3	2	3	0	22	2	187.96	58.967	20.3609	10	1	1	0	3	1
3	3	3	2	2	3	3	3	0	1	3	2	2	3	3	3	3	3	4	2	4	4	2	2	4	4	4	4	4	4	2	2	4	4	3	3	2	3	0	21	2	177.8	104.326	38.274	10	3	1	0	3	1
3	3	3	1	2	3	2	0	0	3	3	3	3	3	3	3	3	4	4	3	3	3	3	2	5	4	4	4	3	3	4	3	3	4	4	3	2	3	0	36	1	187.96	83.9146	24.4078	10	3	1	1	3	1
3	3	3	2	2	3	3	1	0	3	3	3	3	3	3	3	3	4	4	2	4	4	2	3	2	4	2	4	4	4	2	2	4	4	2	3	2	3	0	22	2	#NULL!	#NULL!	#NULL!	10	3	1	1	3	1
3	3	3	2	1	3	3	3	0	3	3	2	2	3	3	3	3	2	3	2	2	4	3	2	4	4	2	3	3	4	2	2	4	4	2	3	2	3	0	34	2	198.12	73.482	23.9232	10	6	0	0	3	1
3	3	3	3	1	3	2	0	0	3	3	2	3	1	3	3	3	1	1	1	3	3	2	2	4	4	4	4	2	2	4	4	4	2	4	3	2	3	0	34	1	177.8	104.326	38.274	10	6	0	1	3	1
3	3	3	3	1	3	3	1	1	3	3	3	3	1	3	1	2	4	4	4	4	4	3	2	4	4	4	4	4	4	4	4	3	3	4	3	2	3	0	22	2	187.96	68.946	23.8066	10	3	1	0	3	1
3	3	3	3	0	1	1	0	0	3	3	3	1	3	1	3	3	2	3	2	3	5	4	5	1	3	2	4	3	2	4	4	2	2	4	3	2	3	0	42	1	157.48	74.8427	23.0128	10	3	1	0	#NULL!	#NULL!
3	2	3	3	1	3	2	0	0	1	3	3	3	2	3	3	3	4	3	3	4	2	2	1	5	4	4	5	1	2	4	4	2	2	5	3	2	3	0	57	1	172.72	55.3383	20.9413	10	1	1	#NULL!	3	1
3	1	3	3	3	3	3	3	3	3	3	3	3	3	3	3	3	5	5	4	4	4	4	5	5	4	4	5	4	5	5	4	4	4	5	3	2	3	0	40	2	187.96	66.6781	23.0235	10	1	1	1	3	1
3	3	3	2	1	3	2	3	0	2	3	2	2	1	3	2	2	3	4	2	3	4	2	5	5	4	4	4	4	4	2	3	2	2	4	3	2	3	0	31	2	187.96	57.6062	19.891	10	5	1	0	2	1
3	3	3	1	2	2	1	0	0	3	3	2	2	3	2	2	2	3	4	3	4	2	3	2	4	4	4	2	3	2	3	2	3	4	4	4	2	3	0	34	1	178	93.44	29.4915	8	3	1	1	3	1
3	3	2	2	1	2	2	0	0	1	3	2	2	3	3	1	2	3	4	3	4	4	4	3	5	4	4	4	1	2	3	4	3	4	3	4	2	3	0	31	2	152.4	45.3592	19.5299	8	3	1	1	3	1
3	2	3	2	2	2	1	1	1	3	3	3	3	2	3	2	3	3	4	3	4	3	3	2	3	4	3	3	3	3	3	3	2	3	3	4	2	3	0	27	2	182.88	56.2455	20.0141	31	#NULL!	#NULL!	1	#NULL!	#NULL!
3	3	3	3	3	3	3	3	0	3	3	3	3	3	3	2	3	2	4	2	4	4	2	1	5	3	4	5	2	2	3	4	2	2	4	4	2	3	0	27	2	157.48	54.4311	22.6738	32	4	1	0	2	1
3	3	3	3	2	3	3	0	0	3	3	3	2	1	3	3	3	2	3	2	3	4	3	4	5	4	2	5	2	3	4	4	3	3	4	4	2	3	0	24	2	193.04	58.967	19.7664	8	6	0	0	2	1
3	3	3	1	0	2	1	1	0	1	3	1	2	2	1	2	2	3	4	2	4	3	4	2	5	3	3	4	2	3	4	4	3	2	3	4	2	3	0	24	2	167.64	52.1631	20.3713	11	6	0	#NULL!	#NULL!	#NULL!
3	3	3	2	0	2	2	0	0	3	3	3	3	2	3	3	3	2	3	2	4	4	4	1	5	4	4	4	2	2	4	4	2	2	4	4	2	3	0	34	2	208.28	77.1107	23.7102	13	6	0	0	#NULL!	#NULL!
3	3	3	3	3	3	3	1	0	3	3	3	2	2	3	2	2	4	4	4	4	3	4	2	4	4	4	4	2	2	3	3	4	2	4	4	2	3	0	28	2	182.88	81.6466	24.4124	8	6	0	#NULL!	#NULL!	#NULL!
3	3	3	3	1	3	1	0	0	3	3	2	2	3	3	3	3	3	3	2	4	4	3	4	4	4	4	4	2	2	4	4	2	2	4	5	2	3	0	28	2	#NULL!	47.6272	#NULL!	30	6	0	0	3	1
3	3	3	3	2	2	3	3	0	3	3	2	3	3	3	3	3	5	5	2	5	2	2	2	4	2	2	4	2	4	4	4	4	4	4	5	2	3	0	35	2	182.88	74.8427	22.378	33	3	1	1	3	1
3	3	3	3	1	3	3	2	0	2	3	3	2	3	2	2	3	3	2	2	2	3	3	4	3	4	4	4	2	3	3	3	4	3	4	5	2	3	0	31	2	177.8	68.0389	24.9613	30	6	0	1	3	1
3	3	3	3	2	3	2	3	0	3	3	3	3	2	3	2	3	2	4	3	4	5	1	5	2	3	3	4	2	3	4	3	3	3	4	#NULL!	3	2	1	30	2	165	55	20.202	#NULL!	4	1	0	2	1
3	3	3	2	1	1	0	0	0	3	3	3	3	2	3	2	3	4	4	4	3	5	3	5	5	3	3	5	2	2	4	4	2	2	4	#NULL!	3	2	1	34	1	180	67	20.679	#NULL!	3	1	0	6	0
3	3	3	3	3	3	3	3	3	3	3	3	3	3	3	3	3	3	4	3	3	4	4	4	4	4	4	5	3	3	4	4	4	4	4	#NULL!	3	2	1	#NULL!	#NULL!	156	56	23.0112	#NULL!	#NULL!	#NULL!	#NULL!	#NULL!	#NULL!
3	3	3	2	1	2	1	0	1	3	3	3	3	3	3	3	3	2	2	2	2	4	4	4	2	2	4	4	2	1	4	3	3	1	3	#NULL!	3	2	1	#NULL!	#NULL!	168	60	21.2585	#NULL!	#NULL!	#NULL!	#NULL!	#NULL!	#NULL!
3	3	3	1	2	3	3	1	1	3	3	2	2	2	3	2	3	2	3	2	3	4	4	4	3	3	4	2	4	2	2	2	4	3	3	#NULL!	3	2	1	28	#NULL!	174	60.5	19.9828	#NULL!	6	0	0	6	0
3	3	2	1	2	2	2	0	0	3	1	2	2	2	2	2	2	3	5	3	5	4	3	3	5	5	4	5	2	2	3	3	2	2	4	#NULL!	3	2	1	#NULL!	1	174	60	19.8177	#NULL!	#NULL!	#NULL!	0	#NULL!	#NULL!
3	3	3	1	3	3	3	2	2	3	1	2	2	2	3	2	2	3	3	3	3	4	2	3	3	3	4	3	4	4	3	3	3	4	3	#NULL!	3	2	1	35	1	172	71	23.9995	#NULL!	#NULL!	#NULL!	1	2	1
2	3	3	3	0	3	2	0	0	2	3	2	2	2	3	2	3	4	5	5	5	2	4	2	4	4	3	4	2	2	4	4	2	2	4	1	3	4	1	32	2	162.56	54.4311	21.9483	1	3	1	#NULL!	#NULL!	#NULL!
3	3	3	2	2	2	2	2	1	2	1	2	2	1	2	2	2	3	4	2	4	3	3	3	3	4	4	4	2	2	4	4	3	2	4	2	3	2	1	29	2	156	44	18.0802	2	3	1	1	3	1
3	3	3	1	1	2	1	1	0	3	2	2	2	3	3	2	2	1	2	1	1	5	1	5	5	3	4	4	2	2	2	2	2	2	3	2	3	2	1	30	2	#NULL!	#NULL!	#NULL!	2	4	1	0	6	0
3	3	3	1	1	3	2	2	1	3	3	3	3	3	3	1	3	4	4	3	4	4	4	2	2	5	4	2	3	3	3	3	1	2	1	2	3	2	1	25	2	182.88	61.235	18.3091	2	6	0	1	3	1
3	3	3	3	3	3	2	2	2	2	1	2	2	2	2	1	2	2	2	2	4	4	3	5	2	5	2	4	2	2	2	2	2	2	4	2	3	2	1	30	2	198.12	57.1526	14.5606	2	6	0	0	3	1
3	3	3	2	3	3	3	2	1	3	3	2	3	3	2	3	3	4	4	4	4	2	4	5	4	4	4	5	2	2	4	4	2	5	4	2	3	2	1	32	1	172.72	68.0389	22.8072	2	4	1	#NULL!	6	0
3	3	3	3	3	3	3	3	3	3	3	3	3	2	3	3	3	2	4	2	4	4	5	5	5	5	5	5	2	2	4	4	2	2	4	2	3	2	1	24	2	#NULL!	#NULL!	#NULL!	2	6	0	0	6	0
3	3	2	2	0	2	0	1	0	3	3	3	3	3	3	3	3	3	3	3	3	2	5	3	3	4	5	5	1	1	5	4	1	1	4	2	3	2	1	24	1	187.96	64.4101	18.2315	2	6	0	0	6	0
3	3	3	2	1	2	2	1	3	3	2	3	3	2	3	3	2	3	3	3	4	4	3	2	4	4	4	3	2	5	3	4	5	4	3	2	3	2	1	27	2	157.48	54.4311	21.9481	2	6	0	0	6	0
3	3	3	0	1	2	2	1	0	3	3	2	2	1	3	1	3	4	4	3	4	4	5	4	5	3	4	4	3	2	4	4	4	4	4	2	3	2	1	26	1	160	60	23.4375	2	6	0	0	6	0
3	3	2	1	1	3	1	1	0	3	0	2	1	1	3	2	3	4	4	4	4	4	4	4	4	4	4	4	2	2	3	3	3	2	4	2	3	2	1	29	2	159	59	23.3377	2	6	0	1	3	1
3	3	3	2	1	3	2	2	2	3	3	3	2	2	3	2	3	4	4	4	4	2	4	3	2	4	4	4	3	2	3	4	3	4	4	2	3	2	1	26	1	159	45	17.7999	2	6	0	0	2	1
3	3	3	2	3	3	2	1	2	3	3	2	2	1	3	2	3	3	3	3	3	4	4	3	2	4	3	5	4	4	3	4	4	4	4	2	3	2	1	27	1	165	52	19.1001	2	6	0	0	6	0
3	1	3	3	0	3	2	1	0	3	0	3	3	1	2	3	0	1	3	1	3	5	1	3	3	3	2	3	5	3	2	3	2	5	4	2	3	2	1	26	#NULL!	169	50	17.5064	2	6	0	0	6	0
3	3	3	3	3	3	3	3	3	3	3	3	3	3	3	3	3	5	5	5	5	1	3	3	4	5	5	5	1	1	5	5	1	5	5	2	3	2	1	25	1	184	69	20.3804	2	3	1	0	6	0
3	3	3	1	1	3	0	0	0	3	1	2	2	2	3	2	2	4	4	3	3	4	4	5	3	3	3	4	1	2	2	4	3	3	4	2	3	2	1	28	1	174	70	23.1206	2	6	0	1	6	0
3	3	3	2	0	3	3	2	2	0	3	2	3	3	3	3	3	4	3	3	4	2	5	3	5	5	4	3	5	5	5	4	2	5	5	2	3	2	1	34	1	170	70	24.2215	2	6	0	0	1	1
3	3	3	3	1	3	3	3	3	3	3	3	3	2	3	3	3	2	2	2	2	4	4	4	4	4	3	5	2	2	4	4	2	4	4	2	3	2	1	28	2	169	80	28.0102	2	6	0	0	1	1
3	3	3	3	2	3	3	3	3	3	3	3	3	3	3	3	3	3	4	4	5	3	5	2	4	5	5	5	2	2	5	5	2	1	5	2	3	2	1	27	2	180	73	22.5309	2	6	0	0	2	1
3	3	2	3	1	3	0	2	3	3	3	3	3	1	3	3	2	4	4	3	5	2	4	2	5	5	5	3	2	3	2	2	4	3	4	2	3	2	1	27	1	#NULL!	#NULL!	#NULL!	2	6	0	0	6	0
3	3	3	3	3	3	3	3	3	3	3	3	2	2	3	3	3	2	3	2	2	4	3	4	1	5	4	4	2	2	4	4	2	2	4	2	3	2	1	33	2	169	#NULL!	#NULL!	2	6	0	0	1	1
3	3	3	3	3	3	3	3	3	3	3	3	3	3	3	3	3	5	5	5	3	3	3	4	5	3	3	4	4	5	4	4	4	4	4	2	3	2	1	30	#NULL!	167	66	23.6652	2	4	1	1	6	0
3	3	3	1	3	3	2	0	1	3	3	2	3	2	3	3	2	1	3	3	3	3	3	5	1	3	3	4	1	1	4	4	2	2	4	2	3	2	1	28	1	170	59	20.4152	2	6	0	0	2	1
3	3	3	3	3	3	3	3	3	3	3	2	3	1	3	2	3	1	1	1	1	4	3	5	3	1	2	3	4	5	3	2	3	4	3	2	3	2	1	28	2	185	85	24.8356	2	6	0	0	6	0
3	3	3	3	2	3	3	3	3	3	3	2	2	3	3	3	3	3	4	3	3	3	3	3	3	4	4	5	2	2	4	4	3	3	3	2	3	2	1	30	2	157	67	27.1816	2	6	0	0	1	1
3	3	2	1	1	2	1	1	0	3	2	2	2	2	3	2	1	3	3	3	3	3	4	4	5	5	4	4	2	2	3	3	2	3	5	2	3	2	1	31	1	154	55	23.1911	2	6	0	0	1	1
3	2	3	3	3	3	3	2	1	3	3	2	2	3	3	3	2	3	3	3	4	5	1	3	3	5	4	5	2	2	4	4	2	2	2	2	3	2	1	26	2	162	52	19.8141	2	6	0	0	1	1
3	3	3	3	3	3	3	3	3	3	3	2	3	3	3	3	3	3	4	4	4	4	3	4	1	3	4	5	4	3	4	4	4	3	4	2	3	2	1	27	1	160	60	23.4375	2	6	0	0	6	0
3	3	3	2	2	3	2	1	1	3	3	3	3	3	3	2	3	4	4	4	4	2	2	4	2	2	3	5	1	1	5	5	1	1	5	2	3	2	1	27	2	173	93	31.0735	2	6	0	0	2	1
3	3	3	2	2	3	3	2	2	3	0	1	3	2	3	3	2	3	4	4	3	3	4	4	3	2	2	4	4	2	3	1	5	5	5	2	3	2	1	31	2	169	68	23.8087	2	4	1	0	6	0
3	3	3	2	2	3	2	1	0	3	3	3	3	3	3	2	3	2	2	2	2	3	4	3	3	4	4	4	2	2	4	3	3	4	3	2	3	2	1	29	2	156	51	20.9566	2	6	0	0	1	1
3	3	3	3	2	3	3	3	3	3	3	3	3	3	3	3	3	5	5	5	5	3	4	4	5	5	5	5	5	2	5	5	2	2	4	2	3	2	1	34	1	160	52	20.3125	2	6	0	0	6	0
3	3	3	3	1	3	2	2	3	3	3	3	3	2	3	2	3	3	4	3	4	4	4	3	3	4	4	4	2	2	4	4	2	2	4	2	3	2	1	27	2	178	80	25.2493	2	6	0	0	2	1
3	3	3	2	2	3	2	2	3	3	3	3	3	2	2	3	2	3	3	2	4	2	4	3	4	5	4	4	2	4	4	4	4	2	4	2	3	2	1	23	2	160	50	19.5312	2	6	0	0	6	0
3	3	3	3	3	3	3	3	3	3	3	3	3	3	3	3	3	5	5	4	5	4	4	5	5	5	5	5	5	5	5	4	5	5	1	2	3	2	1	25	2	176	77	24.858	2	6	0	0	#NULL!	#NULL!
3	3	3	3	2	3	3	1	2	3	3	3	3	3	3	3	3	4	4	4	4	3	4	4	3	4	4	5	4	4	4	4	4	4	4	2	3	2	1	24	2	170	68	23.5294	2	6	0	1	6	0
3	3	3	2	1	3	2	1	1	3	3	3	3	2	3	3	3	4	3	3	3	1	5	2	3	5	1	4	5	4	3	3	4	3	5	2	3	2	1	27	1	160	48	18.75	2	6	0	0	#NULL!	#NULL!
3	3	3	2	1	3	1	0	2	3	3	2	2	3	3	3	3	1	2	1	4	2	4	5	4	4	4	2	4	2	1	2	4	5	4	2	3	2	1	27	1	165	70	25.7117	2	6	0	0	6	0
3	3	3	1	1	2	1	0	0	3	1	2	2	2	2	3	3	1	3	1	3	5	4	3	4	4	2	4	3	3	3	3	3	3	3	2	3	2	1	30	1	156	50	20.5457	2	4	1	0	6	0
3	3	3	2	0	3	2	0	1	3	2	2	1	0	3	3	2	2	2	3	3	4	3	3	4	4	4	4	1	2	2	3	2	3	4	2	3	2	1	27	2	162	54	20.5761	2	6	0	0	1	1
3	1	3	1	1	3	2	1	1	3	2	3	3	3	3	1	3	4	4	3	3	3	3	3	3	4	4	5	2	4	3	3	3	3	3	2	3	2	1	33	1	179	73	22.7833	2	6	0	0	1	1
3	3	3	2	1	3	2	2	0	3	2	2	2	2	3	1	2	3	3	1	4	2	4	3	3	2	2	3	2	3	3	3	2	2	3	2	3	2	1	25	1	175	80	26.1224	2	6	0	1	6	0
3	3	3	2	1	3	3	1	0	3	0	2	3	2	3	0	3	1	1	1	1	4	3	5	5	5	2	5	1	1	5	4	4	4	3	2	3	2	1	34	2	163	52	19.5717	2	6	0	#NULL!	1	1
3	3	3	3	3	3	2	2	3	3	2	3	3	2	2	2	3	1	3	2	3	4	4	2	4	3	2	4	2	2	3	3	3	4	4	2	3	2	1	25	2	158	49	19.6283	2	6	0	0	2	1
3	3	3	1	0	1	1	2	0	3	1	0	2	1	0	0	1	4	3	3	3	3	3	5	1	2	3	1	3	4	2	1	4	4	3	2	3	2	1	26	2	203.2	65.7709	15.9289	2	1	1	0	3	1
3	3	3	3	3	3	3	3	3	3	3	3	3	2	3	3	2	5	5	5	5	5	5	1	5	5	5	5	4	3	4	4	3	3	3	2	3	2	1	29	2	167.64	54.4311	19.3683	2	1	1	1	3	1
3	3	3	0	1	3	0	0	0	3	3	3	3	2	1	3	1	3	3	1	2	2	3	3	3	4	4	4	2	2	4	4	2	2	4	2	3	2	1	35	2	164	45	16.7311	2	6	0	#NULL!	1	1
3	3	3	2	2	3	3	2	1	2	3	3	3	3	3	3	3	2	4	3	3	2	4	2	4	4	4	4	4	2	4	4	4	3	4	4	3	2	1	24	1	178	78	24.6181	4	1	1	1	3	1
3	3	2	2	1	2	3	3	1	3	3	3	2	3	3	2	3	4	4	3	4	4	4	3	3	3	4	4	4	2	3	3	3	4	4	4	3	2	1	36	1	175	86	28.0816	9	4	1	0	6	0
3	3	3	3	2	3	3	2	2	3	3	3	3	2	3	3	3	4	4	3	3	3	4	2	2	4	4	4	2	2	4	4	2	4	4	4	3	2	1	30	1	193.04	120.202	32.2565	11	6	0	0	5	1
3	3	3	2	2	3	2	1	3	3	2	2	2	2	2	3	2	4	4	4	4	4	4	4	4	4	4	5	2	2	4	4	2	2	4	4	3	2	1	25	2	160	53	20.7031	5	1	1	0	2	1
3	3	2	2	0	2	1	1	2	3	1	2	2	2	0	2	2	2	3	1	3	5	4	5	3	4	3	4	3	2	3	3	3	3	3	4	3	2	1	31	1	147	55	25.4524	9	4	1	0	4	1
3	3	3	3	3	3	2	2	1	2	3	3	2	2	2	3	3	3	4	3	4	3	2	3	5	5	4	5	1	2	5	5	2	2	2	4	3	2	1	26	2	182	89	26.8687	13	3	1	0	2	1
3	3	3	2	1	2	2	2	1	2	1	1	1	2	2	0	2	3	4	3	4	3	4	3	3	4	4	4	2	2	4	4	3	4	3	4	3	2	1	26	2	190	95	26.3158	12	4	1	0	2	1
3	2	2	1	1	3	2	1	0	1	0	2	1	2	3	3	1	3	4	2	4	3	4	4	5	5	3	4	3	2	3	4	4	3	4	4	3	2	1	27	2	170	75	25.9516	4	1	1	0	2	1
3	3	3	3	2	3	3	3	2	2	1	2	2	2	3	2	2	3	4	2	2	5	2	4	3	3	3	5	2	4	3	2	3	4	4	4	3	2	1	27	1	176	93	30.0232	4	1	1	0	2	1
3	3	3	1	2	2	1	0	0	2	3	2	2	1	3	2	2	3	4	3	4	3	4	2	5	4	4	4	2	2	3	4	4	2	4	4	3	2	1	32	2	153	58	24.7768	4	1	1	0	2	1
3	2	3	3	2	3	2	2	1	2	2	2	2	1	3	2	2	4	4	3	4	4	4	4	4	4	4	5	2	2	4	4	4	2	4	4	3	2	1	31	1	175	68	22.2041	3	1	1	0	2	1
3	2	3	2	1	2	2	1	2	3	3	3	2	2	3	2	2	3	4	4	4	3	4	3	4	4	4	4	2	2	3	3	3	3	3	4	3	2	1	26	2	174	68	22.46	14	1	1	0	1	1
3	3	3	1	0	3	2	1	0	2	2	3	3	3	3	3	3	4	4	3	3	3	4	4	3	4	4	5	1	1	5	5	1	1	5	4	3	2	1	32	1	#NULL!	#NULL!	#NULL!	5	6	0	0	2	1
3	3	3	1	3	3	3	0	0	2	3	3	2	3	0	3	3	3	2	2	2	2	4	3	5	5	2	2	3	4	2	2	4	4	2	4	3	2	1	32	2	161	56	21.6041	12	4	1	0	2	1
3	3	2	2	1	2	2	2	0	3	2	2	2	2	2	3	2	5	5	3	5	4	5	5	3	5	2	5	1	1	4	5	2	2	4	4	3	2	1	34	1	149	39	17.5668	12	4	1	0	2	1
3	3	2	1	2	1	2	0	1	3	1	3	1	1	3	2	1	5	4	4	4	3	2	5	1	2	2	5	4	4	4	2	5	4	4	4	3	2	1	28	2	163	45	16.937	8	6	0	1	#NULL!	1
3	3	3	3	1	2	2	2	1	3	2	2	3	2	3	3	2	3	3	3	3	4	4	3	3	4	4	4	3	4	2	3	2	4	2	4	3	2	1	26	2	163	63	23.7118	5	6	0	0	1	1
3	3	3	3	3	3	3	3	3	3	3	3	3	3	3	3	3	4	4	4	4	2	4	4	4	4	4	4	4	2	4	4	4	3	4	4	3	2	1	40	1	165	50	18.3655	4	1	1	1	1	1
3	3	3	2	2	3	3	1	3	2	1	2	1	2	3	3	3	4	4	4	4	4	5	4	3	3	4	5	1	2	4	4	2	2	4	4	3	2	1	27	2	160	48	18.75	5	6	0	0	1	1
3	3	3	1	1	2	2	1	0	2	0	2	2	1	3	1	2	3	3	3	3	5	4	5	1	4	5	5	1	2	4	4	2	2	3	4	3	2	1	29	1	160	55	21.4844	5	6	0	0	2	1
3	3	3	2	3	3	3	3	2	3	3	3	3	3	3	3	3	4	4	3	4	5	2	3	4	4	5	4	2	3	4	4	3	2	4	4	3	2	1	41	1	168	65	23.03	13	5	1	1	2	1
3	3	3	1	1	3	2	3	0	3	3	3	3	2	3	2	3	3	4	3	4	4	3	3	4	5	4	5	2	4	4	4	2	1	4	4	3	2	1	36	2	170	69	23.8754	12	4	1	0	2	1
3	1	3	2	1	2	2	1	0	3	1	2	2	2	3	2	2	3	4	3	4	5	4	5	3	5	4	5	2	2	5	5	2	2	5	5	3	2	1	28	2	148	53	24.1965	21	3	1	0	3	1
3	3	3	3	3	3	3	3	0	2	0	2	2	0	0	2	2	4	5	4	5	3	5	1	5	5	4	4	2	4	3	3	4	2	4	4	3	2	1	38	1	168	65	23.03	3	1	1	0	2	1
3	1	3	1	1	2	2	0	0	3	0	0	3	2	2	3	1	3	4	3	4	5	4	1	5	5	2	5	1	1	3	3	2	2	4	4	3	2	1	30	2	155	44	18.3143	3	1	1	1	1	1
3	2	3	3	2	3	3	2	3	3	3	3	3	3	3	3	3	4	4	4	4	4	4	4	4	4	3	5	3	3	3	4	2	2	5	4	3	2	1	32	1	155	46	19.1467	4	1	1	0	2	1
3	2	3	2	1	3	2	2	1	2	2	2	2	2	3	3	2	4	4	4	4	4	4	4	4	5	4	4	5	2	4	4	4	2	4	4	3	2	1	26	2	173	70	23.3887	4	1	1	0	#NULL!	#NULL!
3	3	3	3	1	3	2	2	3	3	1	2	2	2	3	3	2	3	3	3	3	3	4	3	3	4	4	5	3	3	3	3	3	4	3	4	3	2	1	27	2	169	59	20.6575	5	6	0	0	1	1
3	3	3	2	1	3	2	2	1	3	3	2	2	3	3	2	2	1	3	1	2	3	4	3	3	3	4	4	1	2	1	4	3	4	4	4	3	2	1	27	2	164	56	20.8209	11	6	0	0	6	0
3	2	3	2	1	3	3	3	2	2	2	2	3	2	2	2	3	3	4	3	4	3	4	3	4	4	4	4	3	3	4	4	4	2	4	4	3	2	1	26	1	167	60	21.5139	5	6	0	0	1	1
3	2	3	2	3	3	2	1	3	3	1	1	2	1	0	3	2	3	4	3	4	2	4	2	5	5	3	4	2	2	4	4	3	2	3	4	3	2	1	37	2	172	65	21.9713	3	1	1	0	2	1
3	3	3	2	2	3	3	2	3	3	2	2	3	1	3	3	3	4	4	3	3	5	4	4	3	3	4	5	4	3	4	4	3	2	3	4	3	2	1	33	1	158	79	31.6456	9	4	1	0	2	1
3	3	3	1	3	3	3	2	2	3	3	3	3	2	3	3	3	3	4	3	4	4	3	1	4	5	4	4	1	1	4	5	5	1	5	4	3	2	1	27	1	161	54.5	21.0254	24	4	1	1	2	1
3	3	3	2	2	3	2	2	2	2	2	2	2	2	3	3	2	3	3	3	3	3	4	3	3	4	4	4	2	3	4	4	4	2	4	4	3	2	1	26	2	155	63	26.2227	4	1	1	0	2	1
3	3	3	3	3	3	2	2	1	3	3	3	3	2	3	3	3	3	3	3	3	5	2	2	5	5	4	5	2	2	5	5	2	2	4	4	3	2	1	26	2	164	46	17.1029	13	3	1	0	2	1
3	3	3	1	1	2	0	3	0	3	3	3	3	1	2	3	3	4	5	4	4	4	3	4	4	5	3	4	3	4	2	3	2	4	2	4	3	2	1	29	1	164	51	18.9619	8	3	1	0	6	0
3	3	3	2	1	2	2	2	0	2	1	3	2	2	3	2	2	4	3	4	4	4	3	3	4	4	3	4	4	3	4	3	3	4	3	4	3	2	1	27	1	168	62	21.9671	26	1	1	0	6	0
3	3	3	2	2	3	1	0	0	1	2	3	2	3	3	3	3	3	3	2	3	2	4	1	5	5	2	4	2	2	3	4	4	2	4	4	3	2	1	25	1	159	52	20.5688	3	1	1	0	2	1
3	3	3	3	2	3	3	3	2	3	3	3	3	2	3	3	3	4	4	4	4	2	2	1	3	5	5	5	5	2	4	4	5	2	4	4	3	2	1	33	1	161	80	30.863	29	4	1	0	1	1
3	2	3	2	1	3	1	3	1	3	3	3	3	2	2	3	3	3	3	3	4	4	4	4	3	4	4	4	2	2	4	4	3	2	4	4	3	2	1	35	2	164	55	20.4491	12	4	1	0	2	1
3	3	3	2	1	3	3	1	1	3	3	2	2	1	1	3	2	4	4	4	4	2	4	2	5	4	4	5	5	4	4	4	4	4	4	4	3	2	1	35	2	180	68	20.9877	27	5	1	0	2	1
3	2	3	2	0	3	3	3	0	3	3	3	3	1	3	1	3	1	1	1	1	5	3	5	3	3	2	4	3	4	3	4	3	3	3	4	3	2	1	28	1	170	69	23.8754	11	6	0	0	6	0
3	3	3	1	1	2	2	0	0	1	1	3	2	2	3	1	1	2	3	1	3	5	4	5	1	5	5	5	2	2	5	5	2	2	3	4	3	2	1	29	1	167	49	17.5697	5	6	0	0	2	1
3	3	3	2	1	2	1	1	0	3	2	2	2	2	2	2	2	4	5	3	5	1	5	4	3	5	3	5	2	1	4	4	1	2	5	4	3	2	1	31	1	161	56	21.6041	5	1	1	0	1	1
3	2	3	2	1	3	2	2	1	2	2	3	2	2	3	2	2	3	4	4	3	4	4	5	4	5	4	5	4	3	4	4	4	3	5	4	3	2	1	28	1	179	73	22.7833	4	1	1	0	2	1
3	3	2	3	1	3	2	2	1	3	3	3	2	2	3	2	3	3	3	3	4	5	4	5	4	4	3	5	3	2	4	4	2	2	4	4	3	2	1	32	2	152.4	62.1422	26.7557	13	5	1	0	2	1
3	2	3	2	1	3	3	3	0	3	3	2	3	2	3	1	3	1	2	1	1	4	3	3	3	4	3	4	2	4	3	4	4	2	4	4	3	2	1	29	1	182	76	22.9441	11	6	0	0	6	0
2	3	2	2	2	2	1	1	2	3	2	2	2	2	2	2	2	4	4	4	4	4	2	5	4	4	2	4	4	4	2	2	4	5	2	4	3	2	1	32	1	185	82	23.9591	4	1	1	1	1	1
3	3	3	3	2	3	3	2	3	3	3	3	3	3	3	3	3	4	5	4	5	4	3	4	3	5	5	5	1	1	5	5	4	1	5	4	3	2	1	34	2	159	44	17.4044	13	#NULL!	#NULL!	0	1	1
3	1	3	2	0	2	3	3	0	1	3	1	1	1	3	1	2	1	3	1	3	5	3	5	3	4	4	4	3	5	3	3	3	3	4	4	3	2	1	28	1	170	61	21.1073	11	6	0	0	6	0
3	3	3	2	1	1	2	2	2	3	3	3	3	1	3	2	3	3	4	3	4	3	4	3	4	4	3	4	3	4	3	3	4	4	4	4	3	2	1	26	2	170	65	22.4913	14	1	1	0	1	1
3	2	3	2	0	3	2	1	0	3	3	3	2	2	3	2	2	3	3	2	4	4	4	1	5	5	4	4	2	2	4	4	2	2	4	4	3	4	1	27	2	177.8	54.4311	19.969	13	6	0	0	#NULL!	#NULL!
3	3	3	1	0	3	1	0	0	3	3	3	3	2	3	2	3	3	4	3	4	4	4	2	3	5	4	4	2	1	4	4	2	2	4	4	3	4	1	23	2	187.96	72.5748	21.1095	13	6	0	1	6	0
3	3	3	2	1	3	3	3	1	3	3	2	3	2	3	3	3	4	5	4	4	3	2	3	4	4	2	4	4	2	2	2	4	3	4	4	3	4	1	24	2	187.96	58.967	20.3609	13	#NULL!	#NULL!	0	#NULL!	#NULL!
3	3	3	1	0	3	1	0	0	3	3	3	2	3	3	2	3	3	4	3	4	3	3	3	3	4	3	4	2	1	4	4	2	2	4	4	3	4	1	27	1	162.56	52.1631	21.0338	13	3	1	#NULL!	2	1
3	3	3	2	3	2	2	2	2	3	3	3	3	2	3	3	3	3	3	3	3	4	3	4	4	4	2	3	4	4	3	2	4	4	2	4	3	4	1	38	2	158	63	25.4381	13	5	1	0	3	1
3	3	3	3	1	3	3	2	3	2	3	3	3	3	3	3	3	3	5	4	5	3	2	3	5	5	2	5	2	3	4	5	1	1	5	4	3	4	1	38	2	163	61	23.0478	11	6	0	0	3	1
3	3	3	2	2	3	3	3	1	3	3	3	3	3	3	3	3	5	5	5	5	5	5	5	4	3	5	5	5	5	5	5	5	4	5	4	3	4	1	38	1	178	80	25.1967	8	3	1	0	3	1
3	3	3	3	0	3	2	1	2	3	1	2	3	2	3	2	3	3	3	3	3	3	3	2	3	3	2	4	2	2	4	4	4	2	4	4	3	4	1	33	2	153	45	18.2902	8	3	1	0	3	1
3	3	3	3	2	3	3	3	3	3	2	3	3	3	3	3	3	3	5	3	5	3	2	2	5	5	3	5	2	4	4	4	4	4	4	4	3	4	1	38	2	160	61	23.9142	11	6	0	0	3	1
3	3	3	2	2	3	1	0	1	3	3	2	3	2	3	2	2	5	5	5	5	3	5	3	2	5	5	5	2	2	3	5	5	2	4	5	3	2	1	38	2	163	69.2	26.0454	28	3	1	0	3	1
3	3	3	2	0	3	2	1	1	3	2	2	3	2	3	3	3	2	4	1	5	3	4	1	5	5	4	5	1	1	5	5	1	2	5	5	3	2	1	32	1	157.48	50.8023	20.4849	17	6	0	0	4	1
3	3	3	1	2	1	0	0	1	1	1	1	1	1	1	2	2	4	5	4	5	5	4	1	5	5	4	4	1	1	4	4	1	2	5	5	3	2	1	29	1	198.12	83.9146	21.3787	6	3	1	0	6	0
3	2	3	2	1	2	3	1	0	3	3	3	3	2	3	3	3	3	5	4	5	4	5	2	5	5	2	5	2	2	4	4	2	2	4	5	3	2	1	34	1	208.28	81.6466	18.821	6	3	1	0	6	0
3	2	3	2	2	3	3	1	2	3	2	2	2	2	3	2	3	2	2	2	2	5	3	5	5	3	2	5	4	4	4	3	3	4	2	5	3	2	1	32	2	162.56	57.6062	21.7993	6	3	1	0	6	0
3	3	3	2	3	2	2	2	0	1	0	3	1	2	2	3	2	4	4	4	4	2	4	3	3	5	4	4	2	2	4	4	2	2	4	5	3	2	1	38	1	182.88	56.699	16.9529	16	3	1	1	1	1
3	2	2	2	1	2	2	1	0	3	2	2	2	1	3	3	2	4	5	4	5	2	4	1	5	5	4	4	1	3	3	4	2	2	4	5	3	2	1	26	2	160	59	23.0469	6	3	1	0	6	0
3	3	3	1	1	2	2	1	0	3	3	2	3	2	1	2	2	4	4	4	4	5	5	3	3	4	4	5	1	4	4	5	2	2	4	5	3	2	1	33	1	153	50	21.3593	6	3	1	0	6	0
3	3	3	3	1	3	2	2	0	3	3	3	3	3	3	3	3	3	5	4	5	2	4	2	5	5	5	4	2	2	4	4	2	2	5	5	3	2	1	25	2	165	92	33.7925	18	6	0	0	6	0
3	3	3	2	3	3	2	2	2	2	2	2	3	2	1	3	3	3	3	4	4	4	4	3	3	4	4	5	2	3	4	4	4	2	4	5	3	2	1	30	2	182	77	23.246	18	4	1	#NULL!	2	1
3	3	3	2	3	3	3	3	3	3	1	3	2	3	3	2	3	3	3	3	3	2	3	3	4	4	5	5	1	1	4	5	2	1	5	5	3	2	1	29	2	156	56	23.0112	19	6	0	0	2	1
3	0	3	1	2	3	2	2	0	3	1	2	2	2	2	1	3	4	4	3	3	4	4	5	5	5	3	4	4	4	4	4	3	4	4	5	3	2	1	28	1	173	60	20.0474	17	1	1	0	5	1
3	3	3	3	2	3	3	3	3	3	3	3	3	2	3	3	3	5	4	4	4	3	3	4	4	5	3	5	2	2	1	5	4	2	5	5	3	2	1	40	1	160	52	20.3125	20	#NULL!	#NULL!	1	2	1
3	3	3	1	2	3	3	0	1	2	1	1	1	2	2	3	1	3	3	3	3	4	3	5	2	4	4	5	2	2	4	4	2	2	4	5	3	2	1	37	1	178	90	28.4055	22	4	1	0	2	1
3	3	3	3	2	3	3	1	1	3	3	2	3	2	3	2	3	3	4	2	4	3	3	2	5	4	3	4	2	4	3	3	2	2	3	5	3	2	1	25	2	165	52	19.1001	23	3	1	0	6	0
3	3	3	2	1	3	3	2	0	3	3	3	3	3	3	3	3	5	4	5	4	2	4	2	4	5	5	5	2	2	5	5	2	2	5	5	3	2	1	29	2	187	83	23.7353	25	3	1	1	1	1
3	3	3	3	1	3	3	3	2	3	3	3	3	2	3	3	3	3	4	3	4	4	4	3	3	4	4	4	2	2	4	4	2	2	4	5	3	2	1	40	2	155	42	17.4818	17	4	1	1	1	1
3	3	3	2	1	1	2	0	0	3	2	3	3	2	2	2	3	5	5	5	5	2	5	1	5	5	5	4	1	5	5	5	1	2	5	5	3	2	1	31	1	161	47	18.132	6	3	1	0	6	0
3	1	3	1	1	3	3	1	1	3	3	3	3	3	3	1	3	4	4	4	4	3	4	2	4	5	4	5	2	2	4	4	2	2	4	5	3	2	1	32	2	164	46	17.1029	6	4	1	0	6	0
3	3	3	1	1	3	2	0	1	3	3	3	3	2	3	3	3	4	4	4	4	3	3	4	4	5	4	5	2	2	4	5	2	2	4	5	3	2	1	38	1	178	74	23.3556	28	3	1	0	1	1
3	3	3	3	1	3	2	1	0	3	3	2	2	2	3	3	3	3	4	3	4	4	5	4	3	4	4	4	2	2	4	4	2	2	4	5	3	2	1	29	2	173	62	20.7157	6	3	1	0	#NULL!	#NULL!
3	3	3	2	2	2	1	0	0	3	3	3	1	2	2	2	2	1	2	1	2	4	4	3	4	3	3	4	2	2	4	4	2	2	4	5	3	4	1	28	1	160	75	29.2284	30	3	1	#NULL!	#NULL!	#NULL!
[truncated: 30 more columns]
